# Supplementary material for: Causal relationship between gastroesophageal reflux disease and 7 types of hernias: A bidirectional Mendelian randomization study
Source: Medicine (Baltimore). 2025 Sep 5;104(36):e44251. doi: 10.1097/MD.0000000000044251 (PMC12419424; doi:10.1097/MD.0000000000044251)
Supplement: Supplementary file 1 [file medi-104-e44251-s001.xlsx]

## Sheet: Supplementary Table 1
Supplementary Table 1: SNPs Associated with Gastroesophageal Reflux Disease
chr.exposure	pos.exposure	beta.exposure	se.exposure	pval.exposure	samplesize.exposure	SNP	effect_allele.exposure	other_allele.exposure	eaf.exposure	F
1	29136686	-0.037919	0.00690971	4.07005e-08	602604	rs569356	G	A	0.140835	30.1157
1	190957589	0.0273972	0.00484976	1.61213e-08	602604	rs7541875	G	A	0.426069	31.9132
1	44013355	0.0270882	0.00494583	4.32643e-08	602604	rs2782641	A	G	0.612669	29.9972
1	72814783	0.0388767	0.0060216	1.07359e-10	602604	rs2815749	G	A	0.800974	41.6825
1	32197257	0.0393599	0.00638545	7.09316e-10	602604	rs3766823	A	G	0.171467	37.9947
1	66478840	0.0315845	0.00484484	7.06806e-11	602604	rs1937450	G	T	0.537739	42.4999
1	98340139	0.0530714	0.00686573	1.07622e-14	602604	rs17379561	T	A	0.144391	59.7511
1	189172684	-0.026684	0.00482174	3.12831e-08	602604	rs7527682	G	A	0.53725	30.6262
1	201809918	0.0277378	0.00508463	4.89091e-08	602604	rs903678	A	G	0.339412	29.7594
2	104421692	0.0322545	0.00483974	2.65583e-11	602604	rs6711584	A	G	0.452019	44.4156
2	144257639	-0.0277081	0.00493183	1.92943e-08	602604	rs13409451	G	A	0.392403	31.5643
2	22549441	0.0307132	0.00494886	5.431e-10	602604	rs4300861	T	C	0.38208	38.5157
2	41704580	0.0278184	0.00502214	3.03941e-08	602604	rs12997558	A	G	0.358751	30.6821
2	100806588	-0.0322543	0.00500354	1.14623e-10	602604	rs6722661	A	G	0.364669	41.5546
2	193802478	0.0310869	0.00480742	1.00344e-10	602604	rs1596747	G	A	0.494136	41.8147
2	212622818	0.0338034	0.00522051	9.47327e-11	602604	rs7600261	T	C	0.306391	41.927
2	60665768	-0.0420618	0.00735917	1.09343e-08	602604	rs1011407	G	A	0.121628	32.6676
2	162007430	0.028271	0.00481025	4.17157e-09	602604	rs2358016	G	C	0.498113	34.5419
3	104624105	0.0305507	0.0055211	3.13993e-08	602604	rs6780459	T	A	0.746622	30.6189
3	65653157	-0.0310253	0.00542057	1.04275e-08	602604	rs2016933	G	C	0.730053	32.7598
3	35678337	0.0305231	0.00559546	4.89824e-08	602604	rs7612999	A	G	0.245338	29.7567
3	50128386	-0.0471681	0.00481335	1.13214e-22	602604	rs2240326	A	G	0.473775	96.0286
4	80734978	-0.0335228	0.00595438	1.80264e-08	602604	rs7675588	A	C	0.794635	31.6961
4	3207142	-0.0279222	0.00489191	1.14427e-08	602604	rs7685686	G	A	0.422353	32.5792
4	103188709	0.0701443	0.00918312	2.19938e-14	602604	rs13107325	T	C	0.074445	58.3449
4	67813017	-0.0264751	0.00482677	4.13352e-08	602604	rs2164300	T	C	0.523279	30.0857
4	140938116	-0.0388844	0.00494701	3.83619e-15	602604	rs1510719	C	T	0.383439	61.7823
4	159839313	-0.0269803	0.00494665	4.91779e-08	602604	rs10010963	T	C	0.616433	29.7488
5	103889998	0.0311051	0.00502465	5.9975e-10	602604	rs1592757	C	G	0.355772	38.3222
5	120144025	0.0281599	0.00508694	3.09949e-08	602604	rs11953061	T	C	0.338908	30.6441
5	133864599	-0.0289529	0.00488358	3.05485e-09	602604	rs329122	A	G	0.419631	35.1484
6	34655000	0.0292007	0.00501549	5.81126e-09	602604	rs2744961	T	C	0.358437	33.8968
6	152235339	-0.028817	0.00499422	7.9241e-09	602604	rs12204714	T	C	0.632223	33.2936
6	17023108	-0.031493	0.0055587	1.46562e-08	602604	rs9396740	A	G	0.248794	32.0982
6	98344031	-0.037727	0.0049537	2.61818e-14	602604	rs9372625	A	G	0.383042	58.0021
6	26496603	0.0353431	0.0048106	2.02815e-13	602604	rs2145318	A	T	0.486642	53.9771
6	31465917	0.0671113	0.0120054	2.26945e-08	602604	rs3828917	T	G	0.041826	31.249
6	143150043	-0.0326836	0.00555966	4.13457e-09	602604	rs9373363	G	A	0.253631	34.5591
6	33807638	-0.0276128	0.00498634	3.06507e-08	602604	rs4713692	T	C	0.367808	30.6659
7	2061111	-0.0514827	0.00625598	1.88235e-16	602604	rs11762636	A	C	0.180282	67.7221
7	12253880	0.0272058	0.00486485	2.24042e-08	602604	rs2043539	A	G	0.41866	31.2739
7	109197067	0.0293547	0.00481787	1.10889e-09	602604	rs2396133	G	A	0.475329	37.1231
7	126506598	0.0367491	0.00572505	1.37177e-10	602604	rs2106353	T	G	0.231451	41.2034
7	114318071	0.0322057	0.00481878	2.33507e-11	602604	rs2396766	A	G	0.47308	44.6673
7	32347335	-0.0328541	0.00497715	4.08413e-11	602604	rs215614	A	G	0.629725	43.5729
8	142630782	0.0291631	0.00491608	2.9893e-09	602604	rs903959	A	T	0.399262	35.1907
8	73890335	0.0324982	0.00481521	1.48799e-11	602604	rs3863241	T	C	0.52696	45.5498
9	122672771	0.02775	0.00491358	1.62686e-08	602604	rs7032155	A	C	0.59185	31.8954
9	134870755	-0.0302679	0.00525091	8.19917e-09	602604	rs4382592	G	T	0.699524	33.2272
9	23737627	0.0270309	0.00484976	2.49436e-08	602604	rs3793577	G	A	0.538279	31.0656
10	21790476	0.0317159	0.00523077	1.33325e-09	602604	rs12357321	A	G	0.311087	36.7639
10	106610839	-0.031217	0.00502204	5.09976e-10	602604	rs1021363	G	A	0.641992	38.6385
10	134938075	0.0345341	0.00554469	4.71455e-10	602604	rs761777	G	A	0.254034	38.7918
11	38565727	0.0276491	0.00503665	4.02893e-08	602604	rs10837002	G	C	0.35122	30.1354
11	113286490	-0.0283478	0.00492778	8.78537e-09	602604	rs2734839	T	C	0.606693	33.0929
11	76465362	-0.0339683	0.00591917	9.54135e-09	602604	rs7942368	T	C	0.214659	32.9325
12	56374695	-0.0380572	0.00510213	8.71365e-14	602604	rs773109	A	G	0.335269	55.6377
12	83969240	-0.0267699	0.00483328	3.04775e-08	602604	rs324769	T	C	0.449179	30.6767
12	15387519	0.0314843	0.0051514	9.85213e-10	602604	rs1479405	T	C	0.3217	37.3539
12	123716376	0.0383981	0.00590382	7.82528e-11	602604	rs1716171	T	C	0.790024	42.3011
13	31833578	-0.0363194	0.00599914	1.41205e-09	602604	rs9542729	G	C	0.20244	36.652
13	58335375	-0.0387984	0.00545512	1.1413e-12	602604	rs1334297	A	G	0.734249	50.5845
13	66957533	0.0266604	0.00481637	3.10549e-08	602604	rs9529055	A	G	0.475633	30.6402
13	99105892	0.0331144	0.00494054	2.04786e-11	602604	rs9517313	C	G	0.383217	44.9245
14	94032065	0.0307384	0.00500925	8.44559e-10	602604	rs942065	A	G	0.634045	37.6544
14	103377321	0.0417875	0.00650789	1.35338e-10	602604	rs10133111	A	G	0.162996	41.2298
14	75276079	0.0290528	0.00482393	1.71597e-09	602604	rs957345	G	C	0.540235	36.2721
16	53800754	0.0332513	0.00486305	8.05749e-12	602604	rs9940128	A	G	0.421755	46.7518
16	60658751	-0.0332614	0.00539171	6.8729e-10	602604	rs12598916	G	C	0.274798	38.0563
16	82872628	0.0291541	0.005145	1.45761e-08	602604	rs7206608	G	C	0.322927	32.109
17	50316131	0.0296967	0.00493315	1.74606e-09	602604	rs12453010	T	C	0.394803	36.2382
18	77580712	0.0365511	0.00597464	9.49336e-10	602604	rs7241572	A	G	0.209101	37.4262
18	50832102	0.0324197	0.00486448	2.65461e-11	602604	rs1431196	G	A	0.428432	44.4164
18	35138245	-0.0365451	0.00513354	1.08793e-12	602604	rs12967855	G	A	0.670435	50.6784
19	18449238	-0.035044	0.00547191	1.51022e-10	602604	rs9636202	A	G	0.26663	41.0155
19	18834124	-0.0362846	0.00611913	3.03501e-09	602604	rs2023878	T	C	0.192377	35.1612
20	41223062	0.0308332	0.00536826	9.26766e-09	602604	rs1883842	G	T	0.279255	32.989
21	34291708	0.0296997	0.0051734	9.42041e-09	602604	rs2834005	C	T	0.315	32.9572
21	46501576	-0.0280984	0.00506571	2.90964e-08	602604	rs2838771	C	G	0.646721	30.7667
22	48875699	0.0275657	0.0048378	1.21233e-08	602604	rs9615905	T	C	0.458193	32.4669

## Sheet: Supplementary Table 2
Supplementary Table 2: Confounding-Associated SNPs in GERD Removed via LDlink
X	RS_Number	GWAS_Trait	PMID	Position_GRCh37	Alleles	R2	D.	Risk_Allele	Effect_Size_95_CI	Beta_or_OR	P_value
862	rs17379561	Leisure sedentary behaviour (television watching)	32317632	chr1:98340139	A=0.858, T=0.142	1	1	NR	0.0254838	0.019-0.032	1e-16
863	rs17379561	Driving (hours per day)	32317632	chr1:98340139	A=0.858, T=0.142	1	1	NR	0.0177516	0.012-0.024	2e-08
864	rs17379561	Occupational creativity	38335777	chr1:98340139	A=0.858, T=0.142	1	1	0.1436	0.0228	0.015-0.031	4e-08
865	rs17379561	Smoking cessation	36477530	chr1:98340139	A=0.858, T=0.142	1	1	0.142	0.0112	0.0075-0.0149	3e-09
866	rs17379561	Smoking cessation	36477530	chr1:98340139	A=0.858, T=0.142	1	1	0.128	0.0116	0.0081-0.0151	1e-10
1752	rs1011407	Body mass index	30239722	chr2:60665768	A=0.874, G=0.126	1	1	0.8883	0.0172	0.012-0.022	7e-11
1753	rs1011407	Body mass index (MTAG)	36376304	chr2:60665768	A=0.874, G=0.126	1	1	NR	0.01745	0.012-0.023	9e-11
2800	rs13107325	Apolipoprotein A1 levels	32203549	chr4:103188709	C=0.92, T=0.08	1	1	0.925003	0.0715695	0.064-0.079	5e-82
2801	rs13107325	Low density lipoprotein cholesterol levels	32154731	chr4:103188709	C=0.92, T=0.08	1	1	NR	0.0313	0.023-0.04	1e-10
2802	rs13107325	Hemoglobin levels	32327693	chr4:103188709	C=0.92, T=0.08	1	1	NR	0.048		2e-24
2803	rs13107325	Waist-hip ratio	30595370	chr4:103188709	C=0.92, T=0.08	1	1	NR			1e-20
2804	rs13107325	Waist-to-hip ratio adjusted for BMI	31669095	chr4:103188709	C=0.92, T=0.08	1	1	NR			3e-19
2805	rs13107325	Schizophrenia	31740837	chr4:103188709	C=0.92, T=0.08	1	1	NR	1.16637	1.12-1.21	4e-13
2806	rs13107325	Alcohol consumption (heavy vs. light/non-drinkers)	31998841	chr4:103188709	C=0.92, T=0.08	1	1	0.928	5.798		7e-09
2807	rs13107325	Hypertension	31879980	chr4:103188709	C=0.92, T=0.08	1	1	NR	0.0796339		5e-12
2808	rs13107325	Red blood cell count	30595370	chr4:103188709	C=0.92, T=0.08	1	1	NR			6e-24
2809	rs13107325	Systolic blood pressure	30595370	chr4:103188709	C=0.92, T=0.08	1	1	NR			1e-36
2810	rs13107325	Cortical surface area (MOSTest)	32665545	chr4:103188709	C=0.92, T=0.08	1	1	NR			5e-20
2811	rs13107325	Cortical thickness (MOSTest)	32665545	chr4:103188709	C=0.92, T=0.08	1	1	NR			8e-38
2812	rs13107325	Brain morphology (min-P)	32665545	chr4:103188709	C=0.92, T=0.08	1	1	NR			2e-23
2813	rs13107325	Subcortical volume (min-P)	32665545	chr4:103188709	C=0.92, T=0.08	1	1	NR			1e-23
2814	rs13107325	Subcortical volume (MOSTest)	32665545	chr4:103188709	C=0.92, T=0.08	1	1	NR			5e-73
2815	rs13107325	Platelet distribution width	32888494	chr4:103188709	C=0.92, T=0.08	1	1	0.074663	0.048567	0.04-0.057	1e-29
2816	rs13107325	Type 2 diabetes	32541925	chr4:103188709	C=0.92, T=0.08	1	1	0.9265	0.0473	0.03-0.064	3e-08
2817	rs13107325	Brain morphology (MOSTest)	32665545	chr4:103188709	C=0.92, T=0.08	1	1	NR			3e-124
2818	rs13107325	Alcohol use disorder	32451486	chr4:103188709	C=0.92, T=0.08	1	1	0.0792	8.864		8e-19
2819	rs13107325	Alcohol consumption	31358974	chr4:103188709	C=0.92, T=0.08	1	1	0.07	0.016	0.012-0.02	1e-15
2820	rs13107325	Childhood body mass index	26604143	chr4:103188709	C=0.92, T=0.08	1	1	0.07	0.081	0.05-0.112	4e-07
2821	rs13107325	Childhood body mass index	26604143	chr4:103188709	C=0.92, T=0.08	1	1	NR			1e-08
2822	rs13107325	Body mass index	26426971	chr4:103188709	C=0.92, T=0.08	1	1	0.0725000653554868	0.0491977		4e-16
2823	rs13107325	Low density lipoprotein cholesterol levels	29507422	chr4:103188709	C=0.92, T=0.08	1	1	NR	0.038		8e-06
2824	rs13107325	Systolic blood pressure	27841878	chr4:103188709	C=0.92, T=0.08	1	1	NR	0.719		2e-21
2825	rs13107325	Systolic blood pressure	27841878	chr4:103188709	C=0.92, T=0.08	1	1	NR	0.643		3e-09
2826	rs13107325	Systolic blood pressure	27841878	chr4:103188709	C=0.92, T=0.08	1	1	NR	0.646		1e-08
2827	rs13107325	Diastolic blood pressure	27841878	chr4:103188709	C=0.92, T=0.08	1	1	NR	0.477		8e-11
2828	rs13107325	Diastolic blood pressure	27841878	chr4:103188709	C=0.92, T=0.08	1	1	NR	0.466		4e-11
2829	rs13107325	High density lipoprotein cholesterol levels	29507422	chr4:103188709	C=0.92, T=0.08	1	1	0.925	0.067		6e-21
2830	rs13107325	High density lipoprotein cholesterol levels	29507422	chr4:103188709	C=0.92, T=0.08	1	1	NR	0.067		6e-22
2831	rs13107325	Diastolic blood pressure	27841878	chr4:103188709	C=0.92, T=0.08	1	1	NR	0.55		5e-33
2832	rs13107325	Total cholesterol levels	29507422	chr4:103188709	C=0.92, T=0.08	1	1	0.925	0.053		1e-09
2833	rs13107325	Total cholesterol levels	29507422	chr4:103188709	C=0.92, T=0.08	1	1	NR	0.055		5e-11
2834	rs13107325	Diastolic blood pressure	29615537	chr4:103188709	C=0.92, T=0.08	1	1	0.0818	0.913692	0.62-1.21	9e-10
2835	rs13107325	Leisure sedentary behaviour (television watching)	32317632	chr4:103188709	C=0.92, T=0.08	1	1	NR	0.0291705	0.021-0.037	2e-12
2836	rs13107325	Youthful appearance (self-reported)	32339537	chr4:103188709	C=0.92, T=0.08	1	1	0.924534	0.943325		1e-12
2837	rs13107325	HDL cholesterol levels	32203549	chr4:103188709	C=0.92, T=0.08	1	1	0.925055	0.0801624	0.073-0.087	2e-108
2838	rs13107325	Body mass index	29381148	chr4:103188709	C=0.92, T=0.08	1	1	NR	0.011		8e-06
2839	rs13107325	Triglyceride levels	32154731	chr4:103188709	C=0.92, T=0.08	1	1	NR	0.031	0.022-0.04	5e-10
2840	rs13107325	Spherical equivalent	32352494	chr4:103188709	C=0.92, T=0.08	1	1	NR	0.13	0.091-0.169	3e-10
2841	rs13107325	Nucleus accumbens volume	31636452	chr4:103188709	C=0.92, T=0.08	1	1	0.0638	6.15		8e-10
2842	rs13107325	Intelligence	29942086	chr4:103188709	C=0.92, T=0.08	1	1	NR	9.494	-	2e-21
2843	rs13107325	Eczema	30595370	chr4:103188709	C=0.92, T=0.08	1	1	NR			2e-10
2844	rs13107325	General cognitive ability	29844566	chr4:103188709	C=0.92, T=0.08	1	1	NR	8.327	-	8e-17
2845	rs13107325	Waist circumference adjusted for body mass index	31669095	chr4:103188709	C=0.92, T=0.08	1	1	NR			5e-20
2846	rs13107325	Hemoglobin concentration	32888493	chr4:103188709	C=0.92, T=0.08	1	1	0.071471			1e-37
2847	rs13107325	Hemoglobin concentration	32888493	chr4:103188709	C=0.92, T=0.08	1	1	0.074272	0.04586	0.039-0.053	1e-38
2848	rs13107325	Refractive error	32231278	chr4:103188709	C=0.92, T=0.08	1	1	NR			4e-17
2849	rs13107325	Eosinophil percentage of white cells	32888494	chr4:103188709	C=0.92, T=0.08	1	1	0.074637	0.0279779	0.02-0.036	4e-11
2850	rs13107325	Hematocrit	32888493	chr4:103188709	C=0.92, T=0.08	1	1	0.0715958			3e-38
2851	rs13107325	Hematocrit	32888493	chr4:103188709	C=0.92, T=0.08	1	1	0.074412	0.046911	0.04-0.054	2e-40
2852	rs13107325	Hematocrit	32888494	chr4:103188709	C=0.92, T=0.08	1	1	0.0745900000000001	0.049112	0.041-0.057	2e-31
2853	rs13107325	Lung function (FVC)	30595370	chr4:103188709	C=0.92, T=0.08	1	1	NR			9e-18
2854	rs13107325	Body mass index	25673413	chr4:103188709	C=0.92, T=0.08	1	1	0.072	0.048	0.034-0.061/2	2e-12
2855	rs13107325	Body mass index	25673413	chr4:103188709	C=0.92, T=0.08	1	1	0.072	0.047	0.034-0.06/2	1e-12
2856	rs13107325	HDL cholesterol	24097068	chr4:103188709	C=0.92, T=0.08	1	1	0.08	0.071		1e-15
2857	rs13107325	Body mass index	20935630	chr4:103188709	C=0.92, T=0.08	1	1	0.07	0.19	0.11-0.27/2	2e-13
2858	rs13107325	NT-proBNP levels in acute coronary syndrome	26908625	chr4:103188709	C=0.92, T=0.08	1	1	0.078	0.216	0.15-0.28/	6e-10
2859	rs13107325	Schizophrenia	26198764	chr4:103188709	C=0.92, T=0.08	1	1	NR	1.16		2e-12
2860	rs13107325	Body mass index	31669095	chr4:103188709	C=0.92, T=0.08	1	1	NR			8e-39
2861	rs13107325	Mean corpuscular volume	32888494	chr4:103188709	C=0.92, T=0.08	1	1	0.074597	0.0265556	0.019-0.034	1e-10
2862	rs13107325	Red blood cell count	32888493	chr4:103188709	C=0.92, T=0.08	1	1	0.074343	0.029182	0.022-0.036	1e-16
2863	rs13107325	Hemoglobin	32888494	chr4:103188709	C=0.92, T=0.08	1	1	0.074589	0.0494835	0.041-0.058	7e-32
2864	rs13107325	Red blood cell count	32888493	chr4:103188709	C=0.92, T=0.08	1	1	0.0715291			2e-14
2865	rs13107325	Liver fibrosis and steatohepatitis severity (MRI cT1 measure)	32247823	chr4:103188709	C=0.92, T=0.08	1	1	0.07	0.544	0.5-0.59	1e-133
2866	rs13107325	Schizophrenia (MTAG)	32606422	chr4:103188709	C=0.92, T=0.08	1	1	NR			8e-11
2867	rs13107325	Schizophrenia (MTAG)	32606422	chr4:103188709	C=0.92, T=0.08	1	1	NR			5e-09
2868	rs13107325	Body mass index (joint analysis main effects and physical activity interaction)	28448500	chr4:103188709	C=0.92, T=0.08	1	1	NR			2e-09
2869	rs13107325	Body mass index (joint analysis main effects and physical activity interaction)	28448500	chr4:103188709	C=0.92, T=0.08	1	1	NR			8e-10
2870	rs13107325	Body mass index in physically active individuals	28448500	chr4:103188709	C=0.92, T=0.08	1	1	0.0754	0.0508	0.034-0.068/2	4e-09
2871	rs13107325	Body mass index in physically active individuals	28448500	chr4:103188709	C=0.92, T=0.08	1	1	0.0875	0.0868	0.051-0.122/2	2e-06
2872	rs13107325	Body mass index (joint analysis main effects and physical activity interaction)	28448500	chr4:103188709	C=0.92, T=0.08	1	1	NR			2e-10
2873	rs13107325	Body mass index in physically active individuals	28448500	chr4:103188709	C=0.92, T=0.08	1	1	0.0781	0.0661	0.04-0.092/2	4e-07
2874	rs13107325	Body mass index in physically active individuals	28448500	chr4:103188709	C=0.92, T=0.08	1	1	0.0765	0.0531	0.036-0.07/2	1e-09
2875	rs13107325	Diastolic blood pressure	28739976	chr4:103188709	C=0.92, T=0.08	1	1	0.065	0.686	0.51-0.87	1e-13
2876	rs13107325	Systolic blood pressure	28739976	chr4:103188709	C=0.92, T=0.08	1	1	0.065	0.933	0.64-1.23	6e-10
2877	rs13107325	Body mass index (joint analysis main effects and physical activity interaction)	28448500	chr4:103188709	C=0.92, T=0.08	1	1	NR			2e-08
2878	rs13107325	Body mass index	28448500	chr4:103188709	C=0.92, T=0.08	1	1	0.0754	0.0488	0.034-0.064/2	3e-10
2879	rs13107325	Systolic blood pressure	27618447	chr4:103188709	C=0.92, T=0.08	1	1	0.0603	0.042		1e-07
2880	rs13107325	Intelligence (MTAG)	29326435	chr4:103188709	C=0.92, T=0.08	1	1	NR	0.050441	0.039-0.062	3e-18
2881	rs13107325	Mean arterial pressure	27618448	chr4:103188709	C=0.92, T=0.08	1	1	0.0627171181140933	0.63475	0.45-0.82	1e-11
2882	rs13107325	Waist-to-hip ratio adjusted for BMI	30239722	chr4:103188709	C=0.92, T=0.08	1	1	0.0808	0.0306	0.024-0.037	4e-19
2883	rs13107325	Waist-to-hip ratio adjusted for BMI	30239722	chr4:103188709	C=0.92, T=0.08	1	1	0.0808	0.0306	0.024-0.037	4e-19
2884	rs13107325	Balding type 1	30595370	chr4:103188709	C=0.92, T=0.08	1	1	NR			2e-10
2885	rs13107325	Alcohol consumption (drinks per week)	30679032	chr4:103188709	C=0.92, T=0.08	1	1	0.0721	0.0383	0.029-0.047	5e-17
2886	rs13107325	Body mass index	30239722	chr4:103188709	C=0.92, T=0.08	1	1	0.082	0.0468	0.041-0.053	4e-47
2887	rs13107325	Body mass index	26961502	chr4:103188709	C=0.92, T=0.08	1	1	NR	0.04	0.024-0.056	4e-07
2888	rs13107325	HDL cholesterol	20686565	chr4:103188709	C=0.92, T=0.08	1	1	0.07	0.84	0.53-1.15/	7e-11
2889	rs13107325	Blood pressure	21909110	chr4:103188709	C=0.92, T=0.08	1	1	0.12	0.633	0.44-0.82	1e-10
2890	rs13107325	Systolic blood pressure	21909115	chr4:103188709	C=0.92, T=0.08	1	1	0.05	0.981		3e-14
2891	rs13107325	Diastolic blood pressure	21909115	chr4:103188709	C=0.92, T=0.08	1	1	0.05	0.684		2e-17
2892	rs13107325	Hypertension	21909115	chr4:103188709	C=0.92, T=0.08	1	1	0.05	0.105		5e-07
2893	rs13107325	Sleep duration (short sleep)	30846698	chr4:103188709	C=0.92, T=0.08	1	1	NR	1.078		3e-13
2894	rs13107325	HDL cholesterol	30275531	chr4:103188709	C=0.92, T=0.08	1	1	0.0765	0.0798	0.069-0.09-1	2e-50
2895	rs13107325	Osteoarthritis	30664745	chr4:103188709	C=0.92, T=0.08	1	1	0.08	1.1	1.07-1.12	8e-19
2896	rs13107325	Walking pace	33128006	chr4:103188709	C=0.92, T=0.08	1	1	NR	0.024021	0.019-0.029	6e-24
2897	rs13107325	Hand grip strength	29691431	chr4:103188709	C=0.92, T=0.08	1	1	0.075	0.006	0.0048-0.0072	4e-23
2898	rs13107325	Diastolic blood pressure	27618452	chr4:103188709	C=0.92, T=0.08	1	1	0.07	0.602	0.45-0.75	2e-14
2899	rs13107325	Systolic blood pressure	27618452	chr4:103188709	C=0.92, T=0.08	1	1	0.07	0.837	0.59-1.09	5e-11
2900	rs13107325	Metabolic syndrome	31589552	chr4:103188709	C=0.92, T=0.08	1	1	0.0748556	0.0760904	0.052-0.1	4e-10
2901	rs13107325	Male-pattern baldness	30573740	chr4:103188709	C=0.92, T=0.08	1	1	0.0758327	0.0535076	0.042-0.065	4e-20
2902	rs13107325	Height	30595370	chr4:103188709	C=0.92, T=0.08	1	1	NR			1e-21
2903	rs13107325	Body fat percentage	30593698	chr4:103188709	C=0.92, T=0.08	1	1	NR	0.25064	0.17-0.33	5e-10
2904	rs13107325	Body fat percentage	30593698	chr4:103188709	C=0.92, T=0.08	1	1	NR	0.30825	0.21-0.4	4e-10
2905	rs13107325	Alcohol consumption (drinks per week)	30643258	chr4:103188709	C=0.92, T=0.08	1	1	0.0744	0.0435775	0.035-0.052	1e-24
2906	rs13107325	Systolic blood pressure	30578418	chr4:103188709	C=0.92, T=0.08	1	1	0.0752	0.5532	0.43-0.68	1e-17
2907	rs13107325	Body mass index (joint analysis main effects and smoking interaction)	28443625	chr4:103188709	C=0.92, T=0.08	1	1	0.0737			2e-10
2908	rs13107325	Body mass index (joint analysis main effects and smoking interaction)	28443625	chr4:103188709	C=0.92, T=0.08	1	1	0.0737			1e-08
2909	rs13107325	BMI (adjusted for smoking behaviour)	28443625	chr4:103188709	C=0.92, T=0.08	1	1	0.0737	0.0469	0.032-0.062/2	3e-10
2910	rs13107325	BMI (adjusted for smoking behaviour)	28443625	chr4:103188709	C=0.92, T=0.08	1	1	0.0737	0.0607	0.041-0.081/2	4e-09
2911	rs13107325	Body mass index	25673413	chr4:103188709	C=0.92, T=0.08	1	1	0.071	0.045	0.028-0.062/2	3e-07
2912	rs13107325	Body mass index	25673413	chr4:103188709	C=0.92, T=0.08	1	1	0.074	0.053	0.035-0.07/2	3e-09
2913	rs13107325	Body mass index	30239722	chr4:103188709	C=0.92, T=0.08	1	1	0.082	0.0468	0.041-0.053	4e-47
2914	rs13107325	Diastolic blood pressure x alcohol consumption interaction (2df test)	29912962	chr4:103188709	C=0.92, T=0.08	1	1	0.07			2e-23
2915	rs13107325	Mean arterial pressure x alcohol consumption interaction (2df test)	29912962	chr4:103188709	C=0.92, T=0.08	1	1	0.07			4e-11
2916	rs13107325	Systolic blood pressure x alcohol consumption interaction (2df test)	29912962	chr4:103188709	C=0.92, T=0.08	1	1	0.07			1e-15
2917	rs13107325	Body mass index	28448500	chr4:103188709	C=0.92, T=0.08	1	1	0.0765	0.0741	0.051-0.097/2	5e-10
2918	rs13107325	Body mass index	28448500	chr4:103188709	C=0.92, T=0.08	1	1	0.0765	0.0505	0.035-0.066/2	2e-10
2919	rs13107325	Body mass index	28448500	chr4:103188709	C=0.92, T=0.08	1	1	0.0754	0.0698	0.047-0.092/2	1e-09
2920	rs13107325	BMI in non-smokers	28443625	chr4:103188709	C=0.92, T=0.08	1	1	0.0737	0.0449	0.028-0.062/2	1e-07
2921	rs13107325	BMI in non-smokers	28443625	chr4:103188709	C=0.92, T=0.08	1	1	0.0737	0.0574	0.035-0.08/2	7e-07
2922	rs13107325	Body mass index	30595370	chr4:103188709	C=0.92, T=0.08	1	1	NR			1e-36
2923	rs13107325	Diastolic blood pressure x alcohol consumption interaction (2df test)	29912962	chr4:103188709	C=0.92, T=0.08	1	1	0.07			4e-22
2924	rs13107325	Body mass index	30239722	chr4:103188709	C=0.92, T=0.08	1	1	0.082	0.0468	0.041-0.053	4e-47
2925	rs13107325	Diastolic blood pressure	30578418	chr4:103188709	C=0.92, T=0.08	1	1	0.3032	0.322	0.23-0.41	8e-12
2926	rs13107325	Risk-taking tendency (4-domain principal component model)	30643258	chr4:103188709	C=0.92, T=0.08	1	1	0.0734	0.0359132	0.026-0.046	4e-13
2927	rs13107325	HDL cholesterol levels	30926973	chr4:103188709	C=0.92, T=0.08	1	1	0.0723	0.0123	0.0072-0.0174	2e-06
2928	rs13107325	Brain region volumes	31676860	chr4:103188709	C=0.92, T=0.08	1	1	NR			7e-14
2929	rs13107325	Brain region volumes	31676860	chr4:103188709	C=0.92, T=0.08	1	1	NR			2e-18
2930	rs13107325	Parkinson's disease	32201043	chr4:103188709	C=0.92, T=0.08	1	1	NR	0.1495	0.095-0.204	7e-08
2931	rs13107325	LDL cholesterol levels	32203549	chr4:103188709	C=0.92, T=0.08	1	1	0.925102	0.0245488	0.017-0.032	6e-10
2932	rs13107325	Triglyceride levels	32203549	chr4:103188709	C=0.92, T=0.08	1	1	0.925092	0.0295524	0.022-0.037	6e-15
2933	rs13107325	Brain region volumes	31676860	chr4:103188709	C=0.92, T=0.08	1	1	NR			2e-15
2934	rs13107325	High density lipoprotein cholesterol levels	34887591	chr4:103188709	C=0.92, T=0.08	1	1	0.0638957	0.0827466	0.077-0.088	3e-115
2935	rs13107325	Moderate-to-vigorous intensity physical activity during leisure time	36071172	chr4:103188709	C=0.92, T=0.08	1	1	0.93	0.031	0.017-0.045	2e-06
2936	rs13107325	Leisure screen time	36071172	chr4:103188709	C=0.92, T=0.08	1	1	0.926	0.04	0.026-0.054	2e-09
2937	rs13107325	High density lipoprotein cholesterol levels	34887591	chr4:103188709	C=0.92, T=0.08	1	1	NR			1e-185
2938	rs13107325	Red blood cell count	34594039	chr4:103188709	C=0.92, T=0.08	1	1	NR	0.0349	0.027-0.043	2e-19
2939	rs13107325	Vegetables liking	35585065	chr4:103188709	C=0.92, T=0.08	1	1	0.0726	0.037435	0.024-0.051	5e-08
2940	rs13107325	Medication use (agents acting on the renin-angiotensin system)	34594039	chr4:103188709	C=0.92, T=0.08	1	1	NR	0.0716	0.049-0.094	4e-10
2941	rs13107325	Insomnia	35835914	chr4:103188709	C=0.92, T=0.08	1	1	NR	0.017	0.013-0.021	7e-24
2942	rs13107325	Diastolic blood pressure x depressive symptoms interaction (2df test)	34734193	chr4:103188709	C=0.92, T=0.08	1	1	NR			8e-11
2943	rs13107325	Insomnia	35835914	chr4:103188709	C=0.92, T=0.08	1	1	NR	0.019	0.015-0.023	1e-17
2944	rs13107325	Attention deficit hyperactivity disorder or autism spectrum disorder or intelligence (pleiotropy)	35764056	chr4:103188709	C=0.92, T=0.08	1	1	NR			2e-22
2945	rs13107325	Risk-taking behavior (multivariate analysis)	36324656	chr4:103188709	C=0.92, T=0.08	1	1	NR			2e-17
2946	rs13107325	Albumin levels	34321204	chr4:103188709	C=0.92, T=0.08	1	1	0.08	0.21	0.16-0.26/	2e-19
2947	rs13107325	Intelligence	36150907	chr4:103188709	C=0.92, T=0.08	1	1	NR			7e-10
2948	rs13107325	Common executive function	36150907	chr4:103188709	C=0.92, T=0.08	1	1	NR			1e-08
2949	rs13107325	2-oxoarginine levels	35050183	chr4:103188709	C=0.92, T=0.08	1	1	NR	0.19	0.14-0.24	1e-11
2950	rs13107325	Triglyceride levels	34887591	chr4:103188709	C=0.92, T=0.08	1	1	0.0641593	0.0372865	0.032-0.043	2e-27
2951	rs13107325	Triglyceride levels in non-type 2 diabetes	36269708	chr4:103188709	C=0.92, T=0.08	1	1	NR			2e-10
2952	rs13107325	Homoarginine levels	36357675	chr4:103188709	C=0.92, T=0.08	1	1	0.0739	0.169703	0.13-0.21	5e-19
2953	rs13107325	Low density lipoprotein cholesterol levels	34887591	chr4:103188709	C=0.92, T=0.08	1	1	NR			1e-17
2954	rs13107325	Maximum habitual alcohol consumption	36301540	chr4:103188709	C=0.92, T=0.08	1	1	NR			9e-15
2955	rs13107325	Maximum habitual alcohol consumption	36301540	chr4:103188709	C=0.92, T=0.08	1	1	NR			7e-15
2956	rs13107325	Maximum habitual alcohol consumption (MTAG)	36301540	chr4:103188709	C=0.92, T=0.08	1	1	NR	0.0543384	0.046-0.063	6e-36
2957	rs13107325	Problematic alcohol use (MTAG)	36301540	chr4:103188709	C=0.92, T=0.08	1	1	NR	0.0551	0.047-0.063	6e-40
2958	rs13107325	Brain morphology (MOSTest)	35164939	chr4:103188709	C=0.92, T=0.08	1	1	NR			6e-169
2959	rs13107325	Osteoarthritis	34450027	chr4:103188709	C=0.92, T=0.08	1	1	0.0714	1.08145	1.061913357-1.10134005	3e-17
2960	rs13107325	Urate levels	33356394	chr4:103188709	C=0.92, T=0.08	1	1	0.07	0.0297	0.023-0.037	3e-17
2961	rs13107325	Node-level brain connectivity (multivariate analysis)	36800424	chr4:103188709	C=0.92, T=0.08	1	1	0.929925	5.76875		8e-09
2962	rs13107325	Edge-level brain connectivity (multivariate analysis)	36800424	chr4:103188709	C=0.92, T=0.08	1	1	0.929925	8.73825		2e-18
2963	rs13107325	Body mass index	29273807	chr4:103188709	C=0.92, T=0.08	1	1	0.06	0.0495	0.042-0.057	5e-40
2964	rs13107325	Cognitive performance (MTAG)	30038396	chr4:103188709	C=0.92, T=0.08	1	1	0.075	0.038	0.029-0.047	3e-18
2965	rs13107325	Self-reported math ability	30038396	chr4:103188709	C=0.92, T=0.08	1	1	0.9166	0.0219	0.015-0.029	5e-10
2966	rs13107325	Medication use (agents acting on the renin-angiotensin system)	31015401	chr4:103188709	C=0.92, T=0.08	1	1	0.0745797	0.0715938	0.049-0.094	4e-10
2967	rs13107325	Alcohol use disorder (consumption score)	30940813	chr4:103188709	C=0.92, T=0.08	1	1	0.937	11.45		2e-30
2968	rs13107325	Alcohol use disorder (consumption score)	30940813	chr4:103188709	C=0.92, T=0.08	1	1	0.921	0.1034	0.084-0.123	1e-25
2969	rs13107325	Alcohol use disorder	30940813	chr4:103188709	C=0.92, T=0.08	1	1	0.921	1.1325	1.1-1.16	3e-14
2970	rs13107325	Alcohol use disorder	30940813	chr4:103188709	C=0.92, T=0.08	1	1	0.937	7.6		3e-14
2971	rs13107325	Alcohol consumption (drinks per week) (MTAG)	30643251	chr4:103188709	C=0.92, T=0.08	1	1	0.0722	0.0256461	0.021-0.031	1e-23
2972	rs13107325	Cognitive performance	30038396	chr4:103188709	C=0.92, T=0.08	1	1	0.075	0.0543	0.044-0.065	1e-23
2973	rs13107325	Alcohol consumption (drinks per week)	30643251	chr4:103188709	C=0.92, T=0.08	1	1	0.0722	0.0275045	0.022-0.033	2e-22
2974	rs13107325	Educational attainment (MTAG)	30038396	chr4:103188709	C=0.92, T=0.08	1	1	0.0721	0.0259	0.021-0.031	2e-24
2975	rs13107325	wg lh intensity-contrast posteriorcingulate	33875891	chr4:103188709	C=0.92, T=0.08	1	1	0.07	0.117	0.08-0.154	8e-10
2976	rs13107325	wg lh intensity-contrast precentral	33875891	chr4:103188709	C=0.92, T=0.08	1	1	0.07	0.125	0.088-0.162	5e-11
2977	rs13107325	wg lh intensity-contrast precuneus	33875891	chr4:103188709	C=0.92, T=0.08	1	1	0.07	0.172	0.13-0.21	1e-19
2978	rs13107325	wg lh intensity-contrast inferiortemporal	33875891	chr4:103188709	C=0.92, T=0.08	1	1	0.07	0.114	0.077-0.151	2e-09
2979	rs13107325	wg lh intensity-contrast isthmuscingulate	33875891	chr4:103188709	C=0.92, T=0.08	1	1	0.07	0.152	0.11-0.19	1e-15
2980	rs13107325	wg lh intensity-contrast entorhinal	33875891	chr4:103188709	C=0.92, T=0.08	1	1	0.07	0.15	0.11-0.19	3e-15
2981	rs13107325	wg lh intensity-contrast inferiorparietal	33875891	chr4:103188709	C=0.92, T=0.08	1	1	0.07	0.119	0.082-0.156	4e-10
2982	rs13107325	wg lh intensity-contrast parahippocampal	33875891	chr4:103188709	C=0.92, T=0.08	1	1	0.07	0.112	0.075-0.149	4e-09
2983	rs13107325	wg lh intensity-contrast paracentral	33875891	chr4:103188709	C=0.92, T=0.08	1	1	0.07	0.134	0.097-0.171	2e-12
2984	rs13107325	wg lh intensity-contrast parsopercularis	33875891	chr4:103188709	C=0.92, T=0.08	1	1	0.07	0.116	0.079-0.153	1e-09
2985	rs13107325	IDP T1 FAST ROIs R cerebellum IX	33875891	chr4:103188709	C=0.92, T=0.08	1	1	0.07	0.275	0.24-0.31	1e-49
2986	rs13107325	IDP T1 FAST ROIs V cerebellum X	33875891	chr4:103188709	C=0.92, T=0.08	1	1	0.07	0.257	0.22-0.29	1e-43
2987	rs13107325	QC SWI-to-T1 linear alignment discrepancy	33875891	chr4:103188709	C=0.92, T=0.08	1	1	0.07	0.192	0.15-0.23	3e-22
2988	rs13107325	Body mass index and systole blood pressure (pairwise)	33619380	chr4:103188709	C=0.92, T=0.08	1	1	0.0795			2e-22
2989	rs13107325	Schizophrenia	29483656	chr4:103188709	C=0.92, T=0.08	1	1	NR	1.17371	1.14-1.21	1e-16
2990	rs13107325	IDP dMRI TBSS ICVF Cerebral peduncle R	33875891	chr4:103188709	C=0.92, T=0.08	1	1	0.07	0.242	0.2-0.28	2e-36
2991	rs13107325	IDP dMRI TBSS ICVF Cerebral peduncle L	33875891	chr4:103188709	C=0.92, T=0.08	1	1	0.07	0.244	0.21-0.28	4e-37
2992	rs13107325	IDP dMRI TBSS ICVF Anterior limb of internal capsule R	33875891	chr4:103188709	C=0.92, T=0.08	1	1	0.07	0.131	0.094-0.168	9e-12
2993	rs13107325	IDP dMRI TBSS ICVF Anterior limb of internal capsule L	33875891	chr4:103188709	C=0.92, T=0.08	1	1	0.07	0.144	0.11-0.18	8e-14
2994	rs13107325	wg rh intensity-contrast parahippocampal	33875891	chr4:103188709	C=0.92, T=0.08	1	1	0.07	0.138	0.1-0.18	4e-13
2995	rs13107325	wg rh intensity-contrast paracentral	33875891	chr4:103188709	C=0.92, T=0.08	1	1	0.07	0.116	0.079-0.153	1e-09
2996	rs13107325	wg rh intensity-contrast isthmuscingulate	33875891	chr4:103188709	C=0.92, T=0.08	1	1	0.07	0.141	0.1-0.18	1e-13
2997	rs13107325	wg rh intensity-contrast entorhinal	33875891	chr4:103188709	C=0.92, T=0.08	1	1	0.07	0.138	0.1-0.18	3e-13
2998	rs13107325	wg rh intensity-contrast inferiorparietal	33875891	chr4:103188709	C=0.92, T=0.08	1	1	0.07	0.137	0.1-0.174	7e-13
2999	rs13107325	wg lh intensity-contrast supramarginal	33875891	chr4:103188709	C=0.92, T=0.08	1	1	0.07	0.116	0.079-0.153	1e-09
3000	rs13107325	aparc-Desikan lh thickness GlobalMeanThickness	33875891	chr4:103188709	C=0.92, T=0.08	1	1	0.07	0.108	0.071-0.145	1e-08
3001	rs13107325	aparc-Desikan lh thickness cuneus	33875891	chr4:103188709	C=0.92, T=0.08	1	1	0.07	0.156	0.12-0.19	3e-16
3002	rs13107325	aparc-Desikan lh thickness lateraloccipital	33875891	chr4:103188709	C=0.92, T=0.08	1	1	0.07	0.166	0.13-0.2	2e-18
3003	rs13107325	aparc-Desikan lh thickness paracentral	33875891	chr4:103188709	C=0.92, T=0.08	1	1	0.07	0.124	0.087-0.161	7e-11
3004	rs13107325	aparc-DKTatlas rh thickness transversetemporal	33875891	chr4:103188709	C=0.92, T=0.08	1	1	0.07	0.127	0.09-0.164	2e-11
3005	rs13107325	aparc-a2009s lh thickness G-cuneus	33875891	chr4:103188709	C=0.92, T=0.08	1	1	0.07	0.16	0.12-0.2	3e-17
3006	rs13107325	aparc-a2009s rh thickness G-cuneus	33875891	chr4:103188709	C=0.92, T=0.08	1	1	0.07	0.181	0.14-0.22	1e-21
3007	rs13107325	aparc-a2009s rh thickness G-oc-temp-med-Lingual	33875891	chr4:103188709	C=0.92, T=0.08	1	1	0.07	0.14	0.1-0.18	2e-13
3008	rs13107325	aparc-a2009s rh thickness Pole-occipital	33875891	chr4:103188709	C=0.92, T=0.08	1	1	0.07	0.186	0.15-0.22	1e-22
3009	rs13107325	aseg lh intensity Cerebellum-Cortex	33875891	chr4:103188709	C=0.92, T=0.08	1	1	0.07	0.209	0.17-0.25	3e-28
3010	rs13107325	aseg lh intensity Putamen	33875891	chr4:103188709	C=0.92, T=0.08	1	1	0.07	0.352	0.31-0.39	7e-77
3011	rs13107325	aseg lh intensity Pallidum	33875891	chr4:103188709	C=0.92, T=0.08	1	1	0.07	0.243	0.21-0.28	1e-37
3012	rs13107325	BA-exvivo rh thickness BA4a	33875891	chr4:103188709	C=0.92, T=0.08	1	1	0.07	0.145	0.11-0.18	3e-14
3013	rs13107325	BA-exvivo rh thickness V1	33875891	chr4:103188709	C=0.92, T=0.08	1	1	0.07	0.184	0.15-0.22	3e-22
3014	rs13107325	BA-exvivo rh thickness V2	33875891	chr4:103188709	C=0.92, T=0.08	1	1	0.07	0.186	0.15-0.22	1e-22
3015	rs13107325	aparc-DKTatlas lh thickness cuneus	33875891	chr4:103188709	C=0.92, T=0.08	1	1	0.07	0.154	0.12-0.19	6e-16
3016	rs13107325	aparc-DKTatlas lh thickness lateraloccipital	33875891	chr4:103188709	C=0.92, T=0.08	1	1	0.07	0.168	0.13-0.21	8e-19
3017	rs13107325	aparc-DKTatlas lh thickness paracentral	33875891	chr4:103188709	C=0.92, T=0.08	1	1	0.07	0.127	0.09-0.164	2e-11
3018	rs13107325	aparc-DKTatlas lh thickness precentral	33875891	chr4:103188709	C=0.92, T=0.08	1	1	0.07	0.112	0.075-0.149	4e-09
3019	rs13107325	aparc-DKTatlas rh thickness cuneus	33875891	chr4:103188709	C=0.92, T=0.08	1	1	0.07	0.169	0.13-0.21	7e-19
3020	rs13107325	aparc-DKTatlas rh thickness lateraloccipital	33875891	chr4:103188709	C=0.92, T=0.08	1	1	0.07	0.172	0.13-0.21	1e-19
3021	rs13107325	aparc-DKTatlas rh thickness lingual	33875891	chr4:103188709	C=0.92, T=0.08	1	1	0.07	0.156	0.12-0.19	2e-16
3022	rs13107325	aparc-DKTatlas rh thickness paracentral	33875891	chr4:103188709	C=0.92, T=0.08	1	1	0.07	0.139	0.1-0.18	3e-13
3023	rs13107325	aparc-DKTatlas rh thickness pericalcarine	33875891	chr4:103188709	C=0.92, T=0.08	1	1	0.07	0.144	0.11-0.18	4e-14
3024	rs13107325	aseg lh intensity Accumbens-area	33875891	chr4:103188709	C=0.92, T=0.08	1	1	0.07	0.36	0.32-0.4	1e-80
3025	rs13107325	aseg lh intensity VentralDC	33875891	chr4:103188709	C=0.92, T=0.08	1	1	0.07	0.138	0.1-0.18	5e-13
3026	rs13107325	aseg rh intensity Cerebellum-Cortex	33875891	chr4:103188709	C=0.92, T=0.08	1	1	0.07	0.188	0.15-0.23	4e-23
3027	rs13107325	aseg rh intensity Caudate	33875891	chr4:103188709	C=0.92, T=0.08	1	1	0.07	0.129	0.092-0.166	1e-11
3028	rs13107325	aseg rh intensity Putamen	33875891	chr4:103188709	C=0.92, T=0.08	1	1	0.07	0.353	0.32-0.39	1e-77
3029	rs13107325	aseg rh intensity Pallidum	33875891	chr4:103188709	C=0.92, T=0.08	1	1	0.07	0.287	0.25-0.32	9e-52
3030	rs13107325	aseg rh intensity Accumbens-area	33875891	chr4:103188709	C=0.92, T=0.08	1	1	0.07	0.396	0.36-0.43	5e-97
3031	rs13107325	wg lh intensity-contrast caudalmiddlefrontal	33875891	chr4:103188709	C=0.92, T=0.08	1	1	0.07	0.125	0.088-0.162	5e-11
3032	rs13107325	aparc-Desikan lh thickness precentral	33875891	chr4:103188709	C=0.92, T=0.08	1	1	0.07	0.112	0.075-0.149	3e-09
3033	rs13107325	aparc-Desikan rh thickness GlobalMeanThickness	33875891	chr4:103188709	C=0.92, T=0.08	1	1	0.07	0.126	0.089-0.163	3e-11
3034	rs13107325	aparc-Desikan rh thickness cuneus	33875891	chr4:103188709	C=0.92, T=0.08	1	1	0.07	0.169	0.13-0.21	5e-19
3035	rs13107325	aparc-Desikan rh thickness lateraloccipital	33875891	chr4:103188709	C=0.92, T=0.08	1	1	0.07	0.171	0.13-0.21	3e-19
3036	rs13107325	aparc-Desikan rh thickness lingual	33875891	chr4:103188709	C=0.92, T=0.08	1	1	0.07	0.156	0.12-0.19	3e-16
3037	rs13107325	aparc-Desikan rh thickness paracentral	33875891	chr4:103188709	C=0.92, T=0.08	1	1	0.07	0.138	0.1-0.18	3e-13
3038	rs13107325	aparc-Desikan rh thickness pericalcarine	33875891	chr4:103188709	C=0.92, T=0.08	1	1	0.07	0.144	0.11-0.18	4e-14
3039	rs13107325	aparc-Desikan rh thickness transversetemporal	33875891	chr4:103188709	C=0.92, T=0.08	1	1	0.07	0.127	0.09-0.164	2e-11
3040	rs13107325	BA-exvivo lh thickness BA4a	33875891	chr4:103188709	C=0.92, T=0.08	1	1	0.07	0.144	0.11-0.18	4e-14
3041	rs13107325	BA-exvivo lh thickness BA4p	33875891	chr4:103188709	C=0.92, T=0.08	1	1	0.07	0.124	0.087-0.161	7e-11
3042	rs13107325	BA-exvivo lh thickness V2	33875891	chr4:103188709	C=0.92, T=0.08	1	1	0.07	0.171	0.13-0.21	2e-19
3043	rs13107325	IDP dMRI TBSS OD Cerebral peduncle R	33875891	chr4:103188709	C=0.92, T=0.08	1	1	0.07	0.221	0.18-0.26	1e-30
3044	rs13107325	IDP dMRI TBSS OD Cerebral peduncle L	33875891	chr4:103188709	C=0.92, T=0.08	1	1	0.07	0.223	0.19-0.26	3e-31
3045	rs13107325	IDP dMRI TBSS OD Anterior limb of internal capsule R	33875891	chr4:103188709	C=0.92, T=0.08	1	1	0.07	0.119	0.082-0.156	7e-10
3046	rs13107325	IDP dMRI TBSS OD Anterior limb of internal capsule L	33875891	chr4:103188709	C=0.92, T=0.08	1	1	0.07	0.178	0.14-0.22	2e-20
3047	rs13107325	IDP T1 FAST ROIs L cerebellum VIIIb	33875891	chr4:103188709	C=0.92, T=0.08	1	1	0.07	0.226	0.19-0.26	5e-34
3048	rs13107325	IDP T1 FAST ROIs V cerebellum VIIIb	33875891	chr4:103188709	C=0.92, T=0.08	1	1	0.07	0.212	0.17-0.25	3e-30
3049	rs13107325	IDP T1 FAST ROIs R cerebellum VIIIb	33875891	chr4:103188709	C=0.92, T=0.08	1	1	0.07	0.215	0.18-0.25	7e-31
3050	rs13107325	IDP T1 FAST ROIs L cerebellum IX	33875891	chr4:103188709	C=0.92, T=0.08	1	1	0.07	0.274	0.24-0.31	4e-49
3051	rs13107325	IDP T1 FAST ROIs R cerebellum VI	33875891	chr4:103188709	C=0.92, T=0.08	1	1	0.07	0.168	0.13-0.21	2e-19
3052	rs13107325	IDP T1 FAST ROIs L caudate	33875891	chr4:103188709	C=0.92, T=0.08	1	1	0.07	0.13	0.093-0.167	3e-12
3053	rs13107325	IDP T1 FAST ROIs R caudate	33875891	chr4:103188709	C=0.92, T=0.08	1	1	0.07	0.139	0.1-0.18	8e-14
3054	rs13107325	IDP T1 FAST ROIs L putamen	33875891	chr4:103188709	C=0.92, T=0.08	1	1	0.07	0.4	0.36-0.44	2e-103
3055	rs13107325	IDP T1 FAST ROIs R putamen	33875891	chr4:103188709	C=0.92, T=0.08	1	1	0.07	0.401	0.37-0.44	3e-104
3056	rs13107325	IDP T1 FAST ROIs V cerebellum VIIIa	33875891	chr4:103188709	C=0.92, T=0.08	1	1	0.07	0.2	0.16-0.24	6e-27
3057	rs13107325	IDP T1 FAST ROIs L ventral striatum	33875891	chr4:103188709	C=0.92, T=0.08	1	1	0.07	0.43	0.39-0.47	1e-119
3058	rs13107325	IDP T1 FAST ROIs R ventral striatum	33875891	chr4:103188709	C=0.92, T=0.08	1	1	0.07	0.422	0.39-0.46	2e-115
3059	rs13107325	IDP T1 FAST ROIs brain stem	33875891	chr4:103188709	C=0.92, T=0.08	1	1	0.07	0.194	0.16-0.23	2e-25
3060	rs13107325	IDP T1 FAST ROIs L cerebellum I-IV	33875891	chr4:103188709	C=0.92, T=0.08	1	1	0.07	0.205	0.17-0.24	3e-28
3061	rs13107325	IDP T1 FAST ROIs L cerebellum V	33875891	chr4:103188709	C=0.92, T=0.08	1	1	0.07	0.175	0.14-0.21	4e-21
3062	rs13107325	IDP T1 FAST ROIs L cerebellum VI	33875891	chr4:103188709	C=0.92, T=0.08	1	1	0.07	0.164	0.13-0.2	1e-18
3063	rs13107325	IDP T1 FAST ROIs V cerebellum IX	33875891	chr4:103188709	C=0.92, T=0.08	1	1	0.07	0.38	0.34-0.42	1e-93
3064	rs13107325	Cortical thickness	34560273	chr4:103188709	C=0.92, T=0.08	1	1	0.0706			1e-17
3065	rs13107325	Cortical surface area	34560273	chr4:103188709	C=0.92, T=0.08	1	1	0.0706			1e-17
3066	rs13107325	AmygNuclei lh volume Accessory-Basal-nucleus	33875891	chr4:103188709	C=0.92, T=0.08	1	1	0.07	0.112	0.075-0.149	4e-09
3067	rs13107325	AmygNuclei lh volume Medial-nucleus	33875891	chr4:103188709	C=0.92, T=0.08	1	1	0.07	0.239	0.2-0.28	2e-36
3068	rs13107325	aseg rh volume Pallidum	33875891	chr4:103188709	C=0.92, T=0.08	1	1	0.07	0.167	0.13-0.2	1e-18
3069	rs13107325	AmygNuclei lh volume Central-nucleus	33875891	chr4:103188709	C=0.92, T=0.08	1	1	0.07	0.218	0.18-0.26	2e-30
3070	rs13107325	AmygNuclei lh volume Cortical-nucleus	33875891	chr4:103188709	C=0.92, T=0.08	1	1	0.07	0.17	0.13-0.21	3e-19
3071	rs13107325	ThalamNuclei lh volume PuI	33875891	chr4:103188709	C=0.92, T=0.08	1	1	0.07	0.156	0.12-0.19	3e-16
3072	rs13107325	wg rh intensity-contrast precuneus	33875891	chr4:103188709	C=0.92, T=0.08	1	1	0.07	0.178	0.14-0.22	6e-21
3073	rs13107325	AmygNuclei rh volume Accessory-Basal-nucleus	33875891	chr4:103188709	C=0.92, T=0.08	1	1	0.07	0.151	0.11-0.19	2e-15
3074	rs13107325	AmygNuclei rh volume Central-nucleus	33875891	chr4:103188709	C=0.92, T=0.08	1	1	0.07	0.292	0.25-0.33	2e-53
3075	rs13107325	AmygNuclei rh volume Medial-nucleus	33875891	chr4:103188709	C=0.92, T=0.08	1	1	0.07	0.303	0.27-0.34	1e-57
3076	rs13107325	AmygNuclei rh volume Cortical-nucleus	33875891	chr4:103188709	C=0.92, T=0.08	1	1	0.07	0.249	0.21-0.29	2e-39
3077	rs13107325	IDP dMRI TBSS MD Cerebral peduncle L	33875891	chr4:103188709	C=0.92, T=0.08	1	1	0.07	0.125	0.088-0.162	7e-11
3078	rs13107325	IDP dMRI TBSS L1 Cerebral peduncle R	33875891	chr4:103188709	C=0.92, T=0.08	1	1	0.07	0.137	0.1-0.174	1e-12
3079	rs13107325	IDP dMRI TBSS L1 Cerebral peduncle L	33875891	chr4:103188709	C=0.92, T=0.08	1	1	0.07	0.138	0.1-0.18	7e-13
3080	rs13107325	IDP dMRI TBSS MO Cerebral peduncle R	33875891	chr4:103188709	C=0.92, T=0.08	1	1	0.07	0.168	0.13-0.21	3e-18
3081	rs13107325	IDP dMRI TBSS MO Cerebral peduncle L	33875891	chr4:103188709	C=0.92, T=0.08	1	1	0.07	0.172	0.13-0.21	4e-19
3082	rs13107325	Left-handedness	32989287	chr4:103188709	C=0.92, T=0.08	1	1	0.0788	1.05708		5e-14
3083	rs13107325	Low hand grip strength (60 years and older) (EWGSOP)	33510174	chr4:103188709	C=0.92, T=0.08	1	1	0.0739	0.0897	0.063-0.117	7e-11
3084	rs13107325	ThalamNuclei lh volume VAmc	33875891	chr4:103188709	C=0.92, T=0.08	1	1	0.07	0.165	0.13-0.2	4e-18
3085	rs13107325	ThalamNuclei rh volume MGN	33875891	chr4:103188709	C=0.92, T=0.08	1	1	0.07	0.14	0.1-0.18	2e-13
3086	rs13107325	ThalamNuclei rh volume VAmc	33875891	chr4:103188709	C=0.92, T=0.08	1	1	0.07	0.153	0.12-0.19	1e-15
3087	rs13107325	wg rh intensity-contrast superiorparietal	33875891	chr4:103188709	C=0.92, T=0.08	1	1	0.07	0.134	0.097-0.171	2e-12
3088	rs13107325	wg rh intensity-contrast supramarginal	33875891	chr4:103188709	C=0.92, T=0.08	1	1	0.07	0.134	0.097-0.171	2e-12
3089	rs13107325	IDP SWI T2star left caudate	33875891	chr4:103188709	C=0.92, T=0.08	1	1	0.07	0.216	0.18-0.26	2e-28
3090	rs13107325	IDP SWI T2star right caudate	33875891	chr4:103188709	C=0.92, T=0.08	1	1	0.07	0.225	0.19-0.26	1e-30
3091	rs13107325	IDP SWI T2star left pallidum	33875891	chr4:103188709	C=0.92, T=0.08	1	1	0.07	0.299	0.26-0.34	6e-53
3092	rs13107325	IDP SWI T2star right pallidum	33875891	chr4:103188709	C=0.92, T=0.08	1	1	0.07	0.338	0.3-0.38	5e-67
3093	rs13107325	Liver enzyme levels (gamma-glutamyl transferase)	33972514	chr4:103188709	C=0.92, T=0.08	1	1	0.925031	0.00710285	0.0052-0.009	8e-14
3094	rs13107325	A body shape index	34021172	chr4:103188709	C=0.92, T=0.08	1	1	NR	0.0366395	0.026-0.047	2e-11
3095	rs13107325	Lateral thalamic nuclei volume	34006833	chr4:103188709	C=0.92, T=0.08	1	1	0.0759	0.113293	0.082-0.145	1e-12
3096	rs13107325	Anterior thalamic nuclei volume	34006833	chr4:103188709	C=0.92, T=0.08	1	1	0.0759	0.113983	0.083-0.145	9e-13
3097	rs13107325	Gastroesophageal reflux disease	34187846	chr4:103188709	C=0.92, T=0.08	1	1	0.93	0.07		2e-14
3098	rs13107325	Phospholipid levels in HDL	35213538	chr4:103188709	C=0.92, T=0.08	1	1	0.925718	0.0687325	0.055-0.083	4e-22
3099	rs13107325	Apolipoprotein A1 levels	35213538	chr4:103188709	C=0.92, T=0.08	1	1	0.925718	0.0692251	0.055-0.083	7e-22
3100	rs13107325	Concentration of HDL particles	35213538	chr4:103188709	C=0.92, T=0.08	1	1	0.925718	0.066025	0.052-0.081	4e-19
3101	rs13107325	Total cholines levels	35213538	chr4:103188709	C=0.92, T=0.08	1	1	0.925726	0.0498448	0.035-0.064	2e-11
3102	rs13107325	Total lipid levels in HDL	35213538	chr4:103188709	C=0.92, T=0.08	1	1	0.925718	0.071311	0.057-0.085	6e-24
3103	rs13107325	Free cholesterol levels in HDL	35213538	chr4:103188709	C=0.92, T=0.08	1	1	0.925718	0.0715063	0.058-0.085	1e-24
3104	rs13107325	Waist-hip index	34021172	chr4:103188709	C=0.92, T=0.08	1	1	NR	0.0411267	0.031-0.052	3e-14
3105	rs13107325	Cholesteryl ester levels in HDL	35213538	chr4:103188709	C=0.92, T=0.08	1	1	0.925718	0.0746876	0.061-0.089	4e-26
3106	rs13107325	Average diameter for HDL particles	35213538	chr4:103188709	C=0.92, T=0.08	1	1	0.925718	0.0621989	0.049-0.076	4e-19
3107	rs13107325	Sphingomyelin levels	35213538	chr4:103188709	C=0.92, T=0.08	1	1	0.925726	0.05971	0.045-0.074	5e-16
3108	rs13107325	Total phospholipid levels in lipoprotein particles	35213538	chr4:103188709	C=0.92, T=0.08	1	1	0.925718	0.0442121	0.03-0.059	4e-09
3109	rs13107325	Total concentration of lipoprotein particles	35213538	chr4:103188709	C=0.92, T=0.08	1	1	0.925718	0.063093	0.049-0.078	2e-17
3110	rs13107325	Free cholesterol levels in very large HDL	35213538	chr4:103188709	C=0.92, T=0.08	1	1	0.925718	0.0425959	0.028-0.057	7e-09
3111	rs13107325	Cholesteryl ester levels in very large HDL	35213538	chr4:103188709	C=0.92, T=0.08	1	1	0.925718	0.0563786	0.043-0.07	1e-15
3112	rs13107325	Phospholipids to total lipids ratio in very small VLDL	35213538	chr4:103188709	C=0.92, T=0.08	1	1	0.925718	0.0619694	0.047-0.077	7e-16
3113	rs13107325	Cholesterol levels in medium HDL	35213538	chr4:103188709	C=0.92, T=0.08	1	1	0.925718	0.0710526	0.057-0.085	1e-22
3114	rs13107325	Whole brain restricted directional diffusion (multivariate analysis)	35505052	chr4:103188709	C=0.92, T=0.08	1	1	NR			7e-74
3115	rs13107325	Concentration of very large HDL particles	35213538	chr4:103188709	C=0.92, T=0.08	1	1	0.925718	0.0536293	0.04-0.068	4e-14
3116	rs13107325	Triglycerides to total lipids ratio in very large HDL	35213538	chr4:103188709	C=0.92, T=0.08	1	1	0.925714	0.0438462	0.029-0.058	3e-09
3117	rs13107325	Cholesterol to total lipids ratio in very small VLDL	35213538	chr4:103188709	C=0.92, T=0.08	1	1	0.925718	0.054294	0.04-0.069	3e-13
3118	rs13107325	Cholesteryl ester levels in chylomicrons and extremely large VLDL	35213538	chr4:103188709	C=0.92, T=0.08	1	1	0.925718	0.0415676	0.027-0.056	5e-08
3119	rs13107325	HDL cholesterol levels	35213538	chr4:103188709	C=0.92, T=0.08	1	1	0.925718	0.0745959	0.061-0.088	3e-26
3120	rs13107325	Ratio of triglycerides to phosphoglycerides	35213538	chr4:103188709	C=0.92, T=0.08	1	1	0.925726	0.053297	0.039-0.068	3e-13
3121	rs13107325	Phospholipid levels in very large HDL	35213538	chr4:103188709	C=0.92, T=0.08	1	1	0.925718	0.0522766	0.038-0.066	2e-13
3122	rs13107325	Total esterified cholesterol levels	35213538	chr4:103188709	C=0.92, T=0.08	1	1	0.925718	0.0414386	0.027-0.056	5e-08
3123	rs13107325	Cholesterol levels in very large HDL	35213538	chr4:103188709	C=0.92, T=0.08	1	1	0.925718	0.053841	0.04-0.068	4e-14
3124	rs13107325	Triglycerides to total lipids ratio in very small VLDL	35213538	chr4:103188709	C=0.92, T=0.08	1	1	0.925718	0.0470502	0.032-0.062	3e-10
3125	rs13107325	Glycine levels	35213538	chr4:103188709	C=0.92, T=0.08	1	1	0.92569	0.0493389	0.035-0.064	3e-11
3126	rs13107325	Whole brain free water diffusion (multivariate analysis)	35505052	chr4:103188709	C=0.92, T=0.08	1	1	NR			4e-45
3127	rs13107325	Cortical nucleus volume	37391117	chr4:103188709	C=0.92, T=0.08	1	1	NR	0.6444	0.5-0.79	2e-18
3128	rs13107325	Lateral nucleus volume	37391117	chr4:103188709	C=0.92, T=0.08	1	1	NR	5.968	4.62-7.32	4e-18
3129	rs13107325	Central nucleus volume	37391117	chr4:103188709	C=0.92, T=0.08	1	1	NR	2.925	2.63-3.22	1e-84
3130	rs13107325	Phospholipids to total lipids ratio in medium HDL	35213538	chr4:103188709	C=0.92, T=0.08	1	1	0.925718	0.059838	0.045-0.074	1e-15
3131	rs13107325	Phosphoglycerides levels	35213538	chr4:103188709	C=0.92, T=0.08	1	1	0.925726	0.0457592	0.031-0.06	7e-10
3132	rs13107325	Free cholesterol levels in large HDL	35213538	chr4:103188709	C=0.92, T=0.08	1	1	0.925718	0.0665832	0.053-0.08	5e-22
3133	rs13107325	Cholesteryl esters to total lipids ratio in medium HDL	35213538	chr4:103188709	C=0.92, T=0.08	1	1	0.925718	0.0447636	0.03-0.06	4e-09
3134	rs13107325	Cholesteryl ester levels in medium HDL	35213538	chr4:103188709	C=0.92, T=0.08	1	1	0.925718	0.0708212	0.057-0.085	2e-22
3135	rs13107325	Phosphatidylcholine levels	35213538	chr4:103188709	C=0.92, T=0.08	1	1	0.925726	0.0485053	0.034-0.063	4e-11
3136	rs13107325	Total lipid levels in large HDL	35213538	chr4:103188709	C=0.92, T=0.08	1	1	0.925718	0.0689495	0.055-0.082	2e-23
3137	rs13107325	Concentration of medium HDL particles	35213538	chr4:103188709	C=0.92, T=0.08	1	1	0.925718	0.0682079	0.054-0.082	5e-21
3138	rs13107325	Cholesterol to total lipids ratio in large HDL	35213538	chr4:103188709	C=0.92, T=0.08	1	1	0.925718	0.0468314	0.032-0.061	2e-10
3139	rs13107325	Phospholipid levels in large HDL	35213538	chr4:103188709	C=0.92, T=0.08	1	1	0.925718	0.0694866	0.056-0.083	1e-23
3140	rs13107325	Free cholesterol levels in medium HDL	35213538	chr4:103188709	C=0.92, T=0.08	1	1	0.925718	0.0703087	0.056-0.084	9e-23
3141	rs13107325	Triglycerides to total lipids ratio in medium LDL	35213538	chr4:103188709	C=0.92, T=0.08	1	1	0.925718	0.0432072	0.028-0.058	2e-08
3142	rs13107325	Triglycerides to total lipids ratio in small HDL	35213538	chr4:103188709	C=0.92, T=0.08	1	1	0.925718	0.0571594	0.043-0.072	2e-14
3143	rs13107325	Triglyceride to HDL cholesterol ratio	38200128	chr4:103188709	C=0.92, T=0.08	1	1	0.0739	0.0595	0.048-0.071	9e-18
3144	rs13107325	Cholesterol to total lipids ratio in large LDL	35213538	chr4:103188709	C=0.92, T=0.08	1	1	0.925718	0.0532963	0.038-0.068	3e-12
3145	rs13107325	Basal nucleus volume	37391117	chr4:103188709	C=0.92, T=0.08	1	1	NR	2.668	1.81-3.53	1e-09
3146	rs13107325	Accessory basal nucleus volume	37391117	chr4:103188709	C=0.92, T=0.08	1	1	NR	3.54	2.92-4.16	4e-29
3147	rs13107325	Medial nucleus volume	37391117	chr4:103188709	C=0.92, T=0.08	1	1	NR	1.204	1-1.41	1e-29
3148	rs13107325	Lateral nucleus volume	37391117	chr4:103188709	C=0.92, T=0.08	1	1	NR	5.993	4.73-7.26	2e-20
3149	rs13107325	Cortical nucleus volume	37391117	chr4:103188709	C=0.92, T=0.08	1	1	NR	0.6511	0.52-0.79	3e-21
3150	rs13107325	Anterior amygdaloid area volume	37391117	chr4:103188709	C=0.92, T=0.08	1	1	NR	1.773	1.51-2.03	5e-41
3151	rs13107325	Phospholipid levels in medium HDL	35213538	chr4:103188709	C=0.92, T=0.08	1	1	0.925718	0.0610888	0.047-0.075	9e-17
3152	rs13107325	Total lipid levels in medium HDL	35213538	chr4:103188709	C=0.92, T=0.08	1	1	0.925718	0.0652315	0.051-0.08	4e-19
3153	rs13107325	Triglyceride to HDL cholesterol ratio	38200128	chr4:103188709	C=0.92, T=0.08	1	1	0.0749	0.0703	0.061-0.08	5e-32
3154	rs13107325	Ratio of monounsaturated fatty acids to total fatty acids	35213538	chr4:103188709	C=0.92, T=0.08	1	1	0.925726	0.0432974	0.029-0.058	9e-09
3155	rs13107325	Cholesteryl esters to total lipids ratio in large HDL	35213538	chr4:103188709	C=0.92, T=0.08	1	1	0.925718	0.0435269	0.029-0.058	6e-09
3156	rs13107325	Cholesteryl ester levels in large HDL	35213538	chr4:103188709	C=0.92, T=0.08	1	1	0.925718	0.0670132	0.053-0.081	6e-22
3157	rs13107325	Free cholesterol to total lipids ratio in large LDL	35213538	chr4:103188709	C=0.92, T=0.08	1	1	0.925718	0.0520563	0.037-0.067	3e-12
3158	rs13107325	Triglycerides to total lipids ratio in large LDL	35213538	chr4:103188709	C=0.92, T=0.08	1	1	0.925718	0.0535091	0.039-0.068	3e-12
3159	rs13107325	Cholesterol to total lipids ratio in medium HDL	35213538	chr4:103188709	C=0.92, T=0.08	1	1	0.925718	0.0561251	0.041-0.071	6e-14
3160	rs13107325	Cholesterol to total lipids ratio in medium LDL	35213538	chr4:103188709	C=0.92, T=0.08	1	1	0.925718	0.0459371	0.03-0.061	6e-09
3161	rs13107325	Triglycerides to total lipids ratio in medium HDL	35213538	chr4:103188709	C=0.92, T=0.08	1	1	0.925718	0.0499628	0.035-0.065	3e-11
3162	rs13107325	HDL cholesterol	34594039	chr4:103188709	C=0.92, T=0.08	1	1	NR	0.082	0.074-0.09	6e-80
3163	rs13107325	Gamma glutamyl transpeptidase	34594039	chr4:103188709	C=0.92, T=0.08	1	1	NR	0.0283	0.02-0.037	2e-11
3164	rs13107325	Aspartate aminotransferase levels	34594039	chr4:103188709	C=0.92, T=0.08	1	1	NR	0.0593	0.051-0.068	3e-42
3165	rs13107325	Estimated glomerular filtration rate (creatinine)	35710981	chr4:103188709	C=0.92, T=0.08	1	1	0.0722	5.742		9e-09
3166	rs13107325	Serum albumin levels	34594039	chr4:103188709	C=0.92, T=0.08	1	1	NR	0.0559	0.047-0.065	8e-33
3167	rs13107325	Body mass index	34594039	chr4:103188709	C=0.92, T=0.08	1	1	NR	0.0493	0.041-0.058	1e-28
3168	rs13107325	Hemoglobin	34594039	chr4:103188709	C=0.92, T=0.08	1	1	NR	0.0373	0.03-0.044	4e-25
3169	rs13107325	Height	34594039	chr4:103188709	C=0.92, T=0.08	1	1	NR	0.0266	0.021-0.033	2e-17
3170	rs13107325	Vertex-wise cortical thickness	34910505	chr4:103188709	C=0.92, T=0.08	1	1	0.08	28.2		6e-175
3171	rs13107325	Vertex-wise cortical surface area	34910505	chr4:103188709	C=0.92, T=0.08	1	1	0.08	10.21		2e-24
3172	rs13107325	Urine argininate* levels in chronic kidney disease	37277652	chr4:103188709	C=0.92, T=0.08	1	1	0.08	0.183	0.13-0.23	3e-12
3173	rs13107325	Plasma argininate* levels in chronic kidney disease	37277652	chr4:103188709	C=0.92, T=0.08	1	1	0.08	0.184	0.13-0.24	2e-11
3174	rs13107325	Mean arterial pressure	34594039	chr4:103188709	C=0.92, T=0.08	1	1	NR	0.0363	0.028-0.045	7e-17
3175	rs13107325	Hematocrit	34594039	chr4:103188709	C=0.92, T=0.08	1	1	NR	0.0375	0.03-0.045	4e-24
3176	rs13107325	Drinks per week	36477530	chr4:103188709	C=0.92, T=0.08	1	1	0.0774	0.0269	0.024-0.03	2e-56
3177	rs13107325	Triglyceride levels (MTAG)	36376304	chr4:103188709	C=0.92, T=0.08	1	1	NR	0.030182	0.021-0.039	1e-10
3178	rs13107325	Low-density lipoprotein levels (MTAG)	36376304	chr4:103188709	C=0.92, T=0.08	1	1	NR	0.02936	0.024-0.035	9e-29
3179	rs13107325	Obstructive sleep apnea	36989840	chr4:103188709	C=0.92, T=0.08	1	1	0.086427	1.07301	1.05-1.09	6e-13
3180	rs13107325	Body mass index (MTAG)	36376304	chr4:103188709	C=0.92, T=0.08	1	1	NR	0.041619	0.036-0.047	4e-46
3181	rs13107325	High-density lipoprotein levels (MTAG)	36376304	chr4:103188709	C=0.92, T=0.08	1	1	NR	0.07886	0.069-0.089	2e-57
3182	rs13107325	Myelin protein P0 levels	34648354	chr4:103188709	C=0.92, T=0.08	1	1	0.07	0.238	0.19-0.28	3e-25
3183	rs13107325	Bifunctional heparan sulfate N-deacetylase/N-sulfotransferase 1 levels	34648354	chr4:103188709	C=0.92, T=0.08	1	1	0.07	0.216	0.17-0.27	9e-17
3184	rs13107325	Protein kinase C-binding protein NELL1 levels	34648354	chr4:103188709	C=0.92, T=0.08	1	1	0.07	0.185	0.13-0.24	8e-13
3185	rs13107325	Age when finished full-time education (standard GWA)	37106081	chr4:103188709	C=0.92, T=0.08	1	1	NR	0.049374	0.033-0.066	4e-09
3186	rs13107325	Idiopathic knee osteoarthritis	37247657	chr4:103188709	C=0.92, T=0.08	1	1	0.07	1.1	1.08-1.12	3e-18
3187	rs13107325	Genetically independent pain phenotypes (GIP1)	32587327	chr4:103188709	C=0.92, T=0.08	1	1	0.009255	0.0321059	0.022-0.042	9e-10
3188	rs13107325	Neck pain or shoulder pain	32587327	chr4:103188709	C=0.92, T=0.08	1	1	NR			2e-08
3189	rs13107325	Cyclic AMP-dependent transcription factor ATF-6 alpha levels	34648354	chr4:103188709	C=0.92, T=0.08	1	1	0.07	0.214	0.17-0.26	1e-19
3190	rs13107325	Heparan-sulfate 6-O-sulfotransferase 1 levels	34648354	chr4:103188709	C=0.92, T=0.08	1	1	0.07	0.181	0.13-0.23	1e-12
3191	rs13107325	Brussel sprout liking	35585065	chr4:103188709	C=0.92, T=0.08	1	1	0.0726	0.041452	0.028-0.055	1e-09
3192	rs13107325	Total cholesterol levels	34594039	chr4:103188709	C=0.92, T=0.08	1	1	NR	0.0418	0.033-0.05	3e-21
3193	rs13107325	Waist circumference adjusted for body mass index	34021172	chr4:103188709	C=0.92, T=0.08	1	1	NR	0.040075	0.029-0.051	2e-13
3194	rs13107325	Systolic blood pressure	34594039	chr4:103188709	C=0.92, T=0.08	1	1	NR	0.0284	0.02-0.037	3e-11
3195	rs13107325	Serum uric acid levels	34594039	chr4:103188709	C=0.92, T=0.08	1	1	NR	0.031	0.023-0.039	1e-15
3196	rs13107325	Total cholesterol levels	34887591	chr4:103188709	C=0.92, T=0.08	1	1	0.0640003	0.0395317	0.034-0.045	1e-34
3197	rs13107325	Low density lipoprotein cholesterol levels	34887591	chr4:103188709	C=0.92, T=0.08	1	1	0.0642707	0.0251333	0.02-0.031	7e-15
3198	rs13107325	Schizophrenia	35396580	chr4:103188709	C=0.92, T=0.08	1	1	0.94	0.85095	0.82-0.88	3e-23
3199	rs13107325	Systolic blood pressure	35762941	chr4:103188709	C=0.92, T=0.08	1	1	NR	0.8966	0.76-1.04	5e-36
3200	rs13107325	Total cholesterol levels	34887591	chr4:103188709	C=0.92, T=0.08	1	1	NR			6e-45
3201	rs13107325	Triglyceride levels	34887591	chr4:103188709	C=0.92, T=0.08	1	1	NR			2e-37
3202	rs13107325	Diastolic blood pressure	35762941	chr4:103188709	C=0.92, T=0.08	1	1	NR	0.6382	0.56-0.72	6e-54
3203	rs13107325	Free cholesterol in medium HDL (UKB data field 23570)	36764567	chr4:103188709	C=0.92, T=0.08	1	1	0.0749924	0.069249	0.053-0.085	3e-17
3204	rs13107325	Cholesteryl esters in medium HDL (UKB data field 23569)	36764567	chr4:103188709	C=0.92, T=0.08	1	1	0.0749924	0.0704255	0.054-0.087	3e-17
3205	rs13107325	Free cholesterol to total lipids in medium HDL percentage (UKB data field 23642)	36764567	chr4:103188709	C=0.92, T=0.08	1	1	0.0749924	0.0689706	0.053-0.085	1e-17
3206	rs13107325	Cholesterol to total lipids in medium HDL percentage (UKB data field 23640)	36764567	chr4:103188709	C=0.92, T=0.08	1	1	0.0749924	0.0552683	0.038-0.072	1e-10
3207	rs13107325	Phospholipids to total lipids in medium HDL percentage (UKB data field 23639)	36764567	chr4:103188709	C=0.92, T=0.08	1	1	0.0749924	0.0580962	0.041-0.075	1e-11
3208	rs13107325	HDL cholesterol levels (UKB data field 23406)	36764567	chr4:103188709	C=0.92, T=0.08	1	1	0.0749924	0.0732333	0.057-0.089	2e-19
3209	rs13107325	Free cholesterol in HDL (UKB data field 23422)	36764567	chr4:103188709	C=0.92, T=0.08	1	1	0.0749924	0.0695127	0.054-0.085	5e-18
3210	rs13107325	Phospholipids to total lipids in very small VLDL percentage (UKB data field 23604)	36764567	chr4:103188709	C=0.92, T=0.08	1	1	0.0749924	0.0580204	0.041-0.075	4e-11
3211	rs13107325	Free cholesterol to total lipids in very large HDL percentage (UKB data field 23632)	36764567	chr4:103188709	C=0.92, T=0.08	1	1	0.0749941	0.0596599	0.044-0.075	1e-13
3212	rs13107325	Argininate levels	36635386	chr4:103188709	C=0.92, T=0.08	1	1	0.0739321	0.253074	0.2-0.31	7e-19
3213	rs13107325	Drinks per week	36477530	chr4:103188709	C=0.92, T=0.08	1	1	0.0737	0.0264	0.023-0.03	3e-59
3214	rs13107325	Phospholipids in HDL (UKB data field 23414)	36764567	chr4:103188709	C=0.92, T=0.08	1	1	0.0749924	0.0678526	0.052-0.084	9e-17
3215	rs13107325	Total lipids in medium HDL (UKB data field 23566)	36764567	chr4:103188709	C=0.92, T=0.08	1	1	0.0749924	0.0647636	0.048-0.081	9e-15
3216	rs13107325	Concentration of medium HDL particles (UKB data field 23565)	36764567	chr4:103188709	C=0.92, T=0.08	1	1	0.0749924	0.0677031	0.051-0.084	4e-16
3217	rs13107325	Sphingomyelins levels (UKB data field 23438)	36764567	chr4:103188709	C=0.92, T=0.08	1	1	0.0749819	0.0534147	0.037-0.07	2e-10
3218	rs13107325	Concentration of HDL particles (UKB data field 23430)	36764567	chr4:103188709	C=0.92, T=0.08	1	1	0.0749924	0.0641545	0.048-0.081	3e-14
3219	rs13107325	Total concentration of lipoprotein particles (UKB data field 23427)	36764567	chr4:103188709	C=0.92, T=0.08	1	1	0.0749924	0.0602993	0.044-0.077	1e-12
3220	rs13107325	Cholesteryl esters in large HDL (UKB data field 23562)	36764567	chr4:103188709	C=0.92, T=0.08	1	1	0.0749924	0.0666365	0.051-0.082	2e-16
3221	rs13107325	Total lipids in HDL (UKB data field 23426)	36764567	chr4:103188709	C=0.92, T=0.08	1	1	0.0749924	0.0700924	0.054-0.086	6e-18
3222	rs13107325	Apolipoprotein A1 levels (UKB data field 23440)	36764567	chr4:103188709	C=0.92, T=0.08	1	1	0.0749924	0.0680362	0.052-0.084	2e-16
3223	rs13107325	Phospholipids in medium HDL (UKB data field 23567)	36764567	chr4:103188709	C=0.92, T=0.08	1	1	0.0749924	0.0607746	0.044-0.077	5e-13
3224	rs13107325	Cholesterol in medium HDL (UKB data field 23568)	36764567	chr4:103188709	C=0.92, T=0.08	1	1	0.0749924	0.0705141	0.054-0.087	2e-17
3225	rs13107325	Body mass index or hip osteoarthritis (pleiotropy)	36889626	chr4:103188709	C=0.92, T=0.08	1	1	NR			2e-52
3226	rs13107325	Body mass index or knee osteoarthritis (pleiotropy)	36889626	chr4:103188709	C=0.92, T=0.08	1	1	NR			2e-48
3227	rs13107325	Body mass index or osteoarthritis (pleiotropy)	36889626	chr4:103188709	C=0.92, T=0.08	1	1	NR			1e-25
3228	rs13107325	Body mass index or osteoarthritis (pleiotropy)	36889626	chr4:103188709	C=0.92, T=0.08	1	1	NR			2e-31
3229	rs13107325	Body mass index or osteoarthritis (pleiotropy)	36889626	chr4:103188709	C=0.92, T=0.08	1	1	NR			2e-51
3230	rs13107325	Cannabis use disorder (MTAG)	37985822	chr4:103188709	C=0.92, T=0.08	1	1	0.08	0.041	0.03-0.052	5e-13
3231	rs13107325	Gastroesophageal reflux disease or posttraumatic stress disorder (pleiotropy)	36753304	chr4:103188709	C=0.92, T=0.08	1	1	NR			4e-08
3232	rs13107325	Gastroesophageal reflux disease or schizophrenia (pleiotropy)	36753304	chr4:103188709	C=0.92, T=0.08	1	1	NR			2e-14
3233	rs13107325	Post-traumatic stress disorder (MTAG)	37218628	chr4:103188709	C=0.92, T=0.08	1	1	0.07952	0.0228358	0.015-0.031	6e-09
3234	rs13107325	Multi-trait sum score	37277458	chr4:103188709	C=0.92, T=0.08	1	1	NR			1e-08
3235	rs13107325	Femur length to body height ratio	37471560	chr4:103188709	C=0.92, T=0.08	1	1	NR	0.00139366	0.0012-0.0016	3e-43
3236	rs13107325	Ventromedial occipital thickness (unadjusted for global measures)	36893272	chr4:103188709	C=0.92, T=0.08	1	1	NR	0.1467	0.12-0.17	4e-26
3237	rs13107325	Non-response to survey questionnaires: prefer not to answer item	37386106	chr4:103188709	C=0.92, T=0.08	1	1	NR			7e-10
3238	rs13107325	Medial temporal thickness (unadjusted for global measures)	36893272	chr4:103188709	C=0.92, T=0.08	1	1	NR	0.0772	0.05-0.104	2e-08
3239	rs13107325	Occipital thickness (unadjusted for global measures)	36893272	chr4:103188709	C=0.92, T=0.08	1	1	NR	0.089	0.062-0.116	1e-10
3240	rs13107325	Ventral frontal thickness (unadjusted for global measures)	36893272	chr4:103188709	C=0.92, T=0.08	1	1	NR	0.0721	0.045-0.099	2e-07
3241	rs13107325	Temporal pole thickness (unadjusted for global measures)	36893272	chr4:103188709	C=0.92, T=0.08	1	1	NR	0.0754	0.048-0.103	5e-08
3242	rs13107325	Personality traits or cognitive traits (multivariate analysis)	37365406	chr4:103188709	C=0.92, T=0.08	1	1	NR			1e-25
3243	rs13107325	Cholesteryl esters in HDL (UKB data field 23418)	36764567	chr4:103188709	C=0.92, T=0.08	1	1	0.0749924	0.0735194	0.058-0.09	2e-19
3244	rs13107325	Osteoarthritis	36411363	chr4:103188709	C=0.92, T=0.08	1	1	NR	1.09	0.01-1.07	6e-17
3245	rs13107325	Mean diameter of HDL particles	38448586	chr4:103188709	C=0.92, T=0.08	1	1	0.0681	0.0628	0.045-0.081	2e-11
3246	rs13107325	Osteoarthritis	36411363	chr4:103188709	C=0.92, T=0.08	1	1	NR	1.08939	1.06-1.12	3e-08
3247	rs13107325	Osteoarthritis	36411363	chr4:103188709	C=0.92, T=0.08	1	1	0.005	1.09	1.06-1.12	1e-08
3248	rs13107325	Osteoarthritis	36411363	chr4:103188709	C=0.92, T=0.08	1	1	NR	1.08	1.05-1.11	4e-10
3249	rs13107325	Total cholesterol levels in very large HDL	38448586	chr4:103188709	C=0.92, T=0.08	1	1	0.0676	0.0777	0.059-0.096	2e-16
3250	rs13107325	Cholesterol esters in very large HDL	38448586	chr4:103188709	C=0.92, T=0.08	1	1	0.0675	0.0759	0.057-0.095	1e-15
3251	rs13107325	Free cholesterol in very large HDL	38448586	chr4:103188709	C=0.92, T=0.08	1	1	0.0682	0.0764	0.058-0.095	4e-16
3252	rs13107325	Phospholipids in very large HDL	38448586	chr4:103188709	C=0.92, T=0.08	1	1	0.0683	0.0611	0.043-0.08	7e-11
3253	rs13107325	Total lipids in very large HDL	38448586	chr4:103188709	C=0.92, T=0.08	1	1	0.0682	0.0719	0.053-0.09	2e-14
3254	rs13107325	RGMA/RGMB protein level ratio	38412862	chr4:103188709	C=0.92, T=0.08	1	1	NR	0.16294	0.14-0.19	3e-36
3255	rs13107325	Calcium levels	33887147	chr4:103188709	C=0.92, T=0.08	1	1	0.0758	0.006227	0.0054-0.0071/	3e-48
3256	rs13107325	High density lipoprotein cholesterol levels	33339817	chr4:103188709	C=0.92, T=0.08	1	1	NR	0.0865	0.059-0.114	4e-10
3257	rs13107325	Alcohol use disorder (consumption score)	30336701	chr4:103188709	C=0.92, T=0.08	1	1	NR	0.01	0.0061-0.0139	3e-10
3258	rs13107325	Adult body size	32376654	chr4:103188709	C=0.92, T=0.08	1	1	0.92511	0.0287138	0.024-0.034	3e-28
3259	rs13107325	HAVCR2/TNFRSF1B protein level ratio	38412862	chr4:103188709	C=0.92, T=0.08	1	1	NR	0.0990791	0.074-0.124	2e-14
3260	rs13107325	Childhood body mass index	33045005	chr4:103188709	C=0.92, T=0.08	1	1	0.07	0.095	0.062-0.128	4e-08
3261	rs13107325	Alcohol use disorder (consumption score)	33861876	chr4:103188709	C=0.92, T=0.08	1	1	NR	0.153	0.11-0.19	4e-14
3262	rs13107325	Brain shape (segment 20)	33821002	chr4:103188709	C=0.92, T=0.08	1	1	NR			4e-12
3263	rs13107325	Cognitive aspects of educational attainment	33414549	chr4:103188709	C=0.92, T=0.08	1	1	0.0795229	0.115778	0.093-0.139	6e-23
3264	rs13107325	OMD/SPP1 protein level ratio	38412862	chr4:103188709	C=0.92, T=0.08	1	1	NR	0.103862	0.078-0.129	2e-15
3265	rs13107325	FOLR2/THY1 protein level ratio	38412862	chr4:103188709	C=0.92, T=0.08	1	1	NR	0.115753	0.09-0.141	8e-19
3266	rs13107325	CD300C/FOLR2 protein level ratio	38412862	chr4:103188709	C=0.92, T=0.08	1	1	NR	0.21354	0.19-0.24	1e-62
3267	rs13107325	CD300C/GOLM2 protein level ratio	38412862	chr4:103188709	C=0.92, T=0.08	1	1	NR	0.218329	0.19-0.24	6e-63
3268	rs13107325	CD300C/HAVCR2 protein level ratio	38412862	chr4:103188709	C=0.92, T=0.08	1	1	NR	0.204803	0.18-0.23	1e-55
3269	rs13107325	ANPEP/NT5E protein level ratio	38412862	chr4:103188709	C=0.92, T=0.08	1	1	NR	0.133441	0.11-0.16	4e-24
3270	rs13107325	CD300C/LRRC25 protein level ratio	38412862	chr4:103188709	C=0.92, T=0.08	1	1	NR	0.270571	0.25-0.3	2e-95
3271	rs13107325	Brain imaging measurements	30305740	chr4:103188709	C=0.92, T=0.08	1	1	0.073861	0.37008	0.31-0.43	7e-39
3272	rs13107325	Brain imaging measurements	30305740	chr4:103188709	C=0.92, T=0.08	1	1	0.073861	0.36694	0.31-0.42	2e-39
3273	rs13107325	Brain imaging measurements	30305740	chr4:103188709	C=0.92, T=0.08	1	1	0.073861	0.33842	0.29-0.39	1e-42
3274	rs13107325	Brain imaging measurements	30305740	chr4:103188709	C=0.92, T=0.08	1	1	0.073861	0.33352	0.29-0.38	2e-41
3275	rs13107325	Body mass index	30108127	chr4:103188709	C=0.92, T=0.08	1	1	NR	0.051		3e-21
3276	rs13107325	Educational attainment (years of education)	30038396	chr4:103188709	C=0.92, T=0.08	1	1	0.0721	0.0239	0.019-0.029	2e-18
3277	rs13107325	Shoulder impingement or rotator cuff tear	33482370	chr4:103188709	C=0.92, T=0.08	1	1	0.0745	1.1557		4e-08
3278	rs13107325	Voxel-wise structural brain imaging measurements	30649180	chr4:103188709	C=0.92, T=0.08	1	1	NR			2e-11
3279	rs13107325	Voxel-wise structural brain imaging measurements	30649180	chr4:103188709	C=0.92, T=0.08	1	1	NR			9e-18
3280	rs13107325	X-12339 levels	36357675	chr4:103188709	C=0.92, T=0.08	1	1	0.0744	0.177429	0.14-0.22	3e-20
3281	rs13107325	X-12681 levels	36357675	chr4:103188709	C=0.92, T=0.08	1	1	0.074	0.242274	0.21-0.28	3e-37
3282	rs13107325	Free cholesterol to total lipids ratio in very large HDL	35213538	chr4:103188709	C=0.92, T=0.08	1	1	0.925714	0.0581901	0.045-0.072	7e-17
3283	rs13107325	Total lipid levels in very large HDL	35213538	chr4:103188709	C=0.92, T=0.08	1	1	0.925718	0.052796	0.039-0.067	9e-14
3284	rs13107325	Cholesteryl esters to total lipids ratio in very small VLDL	35213538	chr4:103188709	C=0.92, T=0.08	1	1	0.925718	0.0572357	0.043-0.072	9e-15
3285	rs13107325	Whole brain restricted isotropic diffusion (multivariate analysis)	35505052	chr4:103188709	C=0.92, T=0.08	1	1	NR			6e-125
3286	rs13107325	Cholesterol levels in large HDL	35213538	chr4:103188709	C=0.92, T=0.08	1	1	0.925718	0.0671483	0.054-0.081	4e-22
3287	rs13107325	Central nucleus volume	37391117	chr4:103188709	C=0.92, T=0.08	1	1	NR	2.972	2.7-3.25	7e-99
3288	rs13107325	Anterior amygdaloid area volume	37391117	chr4:103188709	C=0.92, T=0.08	1	1	NR	1.726	1.48-1.97	8e-44
3289	rs13107325	Accessory basal nucleus volume	37391117	chr4:103188709	C=0.92, T=0.08	1	1	NR	3.538	2.88-4.2	8e-26
3290	rs13107325	Triglycerides to total lipids ratio in IDL	35213538	chr4:103188709	C=0.92, T=0.08	1	1	0.925718	0.0586839	0.044-0.073	8e-15
3291	rs13107325	Concentration of large HDL particles	35213538	chr4:103188709	C=0.92, T=0.08	1	1	0.925718	0.0688612	0.055-0.082	2e-23
3292	rs13107325	Free cholesterol to total lipids ratio in medium HDL	35213538	chr4:103188709	C=0.92, T=0.08	1	1	0.925718	0.0716693	0.058-0.085	9e-25
3293	rs13107325	Triglyceride to HDL cholesterol ratio	38200128	chr4:103188709	C=0.92, T=0.08	1	1	0.076	0.0628	0.05-0.076	2e-18
3294	rs13107325	Decaffeinated coffee consumption and/or alcohol use disorder score	35898629	chr4:103188709	C=0.92, T=0.08	1	1	NR			4e-23
3295	rs13107325	Decaffeinated coffee consumption and/or alcohol consumption score	35898629	chr4:103188709	C=0.92, T=0.08	1	1	NR			7e-22
3296	rs13107325	Decaffeinated coffee consumption and/or alcohol dependence and hazardous-use score	35898629	chr4:103188709	C=0.92, T=0.08	1	1	NR			3e-24
3297	rs13107325	Decaffeinated coffee consumption and/or lifetime cannabis use	35898629	chr4:103188709	C=0.92, T=0.08	1	1	NR			1e-19
3298	rs13107325	Decaffeinated coffee consumption or major depression disorder	35898629	chr4:103188709	C=0.92, T=0.08	1	1	NR			2e-16
3299	rs13107325	Decaffeinated coffee consumption and/or neuroticism	35898629	chr4:103188709	C=0.92, T=0.08	1	1	NR			2e-16
3300	rs13107325	Decaffeinated coffee consumption and/or insomnia	35898629	chr4:103188709	C=0.92, T=0.08	1	1	NR			2e-16
3301	rs13107325	Triglycerides	33980691	chr4:103188709	C=0.92, T=0.08	1	1	0.07	0.029	/	2e-14
3302	rs13107325	Alanine aminotransferase levels	33980691	chr4:103188709	C=0.92, T=0.08	1	1	0.07	0.022	/	8e-10
3303	rs13107325	Body fat percentage	33980691	chr4:103188709	C=0.92, T=0.08	1	1	0.07	0.031	%	3e-28
3304	rs13107325	Waist-to-hip ratio adjusted for BMI	34021172	chr4:103188709	C=0.92, T=0.08	1	1	NR	0.0387088	0.028-0.049	8e-13
3305	rs13107325	High density lipoprotein cholesterol levels	33980691	chr4:103188709	C=0.92, T=0.08	1	1	0.07	0.078	/	5e-118
3306	rs13107325	Metabolic biomarkers (multivariate analysis)	33980691	chr4:103188709	C=0.92, T=0.08	1	1	0.07			5e-32
3307	rs13107325	Aspartate aminotransferase levels	33980691	chr4:103188709	C=0.92, T=0.08	1	1	0.07	0.058	/	3e-54
3308	rs13107325	Calcium levels	34594039	chr4:103188709	C=0.92, T=0.08	1	1	NR	0.064	0.055-0.073	5e-42
3309	rs13107325	Diastolic blood pressure	34594039	chr4:103188709	C=0.92, T=0.08	1	1	NR	0.0432	0.034-0.052	1e-21
3310	rs13107325	Vertex-wise sulcal depth	34910505	chr4:103188709	C=0.92, T=0.08	1	1	0.08	15.53		2e-54
3311	rs13107325	Protein SET levels	34648354	chr4:103188709	C=0.92, T=0.08	1	1	0.07	0.193	0.14-0.24	4e-14
3312	rs13107325	Body mass index	36581621	chr4:103188709	C=0.92, T=0.08	1	1	NR	0.0522	0.047-0.057	2e-94
3313	rs13107325	Non-surgical knee osteoarthritis	36376028	chr4:103188709	C=0.92, T=0.08	1	1	0.044	1.1	1.06-1.14	9e-08
3314	rs13107325	Hemoglobin concentration	35964923	chr4:103188709	C=0.92, T=0.08	1	1	0.07419	0.04091		9e-11
3315	rs13107325	Intelligence	36378351	chr4:103188709	C=0.92, T=0.08	1	1	NR			5e-23
3316	rs13107325	Systolic blood pressure	38459180	chr4:103188709	C=0.92, T=0.08	1	1	NR	0.04	0.032-0.048	1e-16
3317	rs13107325	Diastolic blood pressure	38459180	chr4:103188709	C=0.92, T=0.08	1	1	NR	0.06	0.048-0.072	9e-21
3318	rs13107325	Diastolic blood pressure	38459180	chr4:103188709	C=0.92, T=0.08	1	1	NR	0.06	0.052-0.068	2e-43
3319	rs13107325	sMRI-derived phenotypes (MOSTest) (pleiotropy)	38531894	chr4:103188709	C=0.92, T=0.08	1	1	NR			0
3320	rs13107325	Body mass index	37280435	chr4:103188709	C=0.92, T=0.08	1	1	NR	0.0461563	0.039-0.053	4e-38
3321	rs13107325	Alcohol use disorder	37282553	chr4:103188709	C=0.92, T=0.08	1	1	0.065	9.703	-	3e-22
3322	rs13107325	Alcohol use disorder	37282553	chr4:103188709	C=0.92, T=0.08	1	1	0.0808	0.8773	0.85-0.9	8e-23
3323	rs13107325	Lung function (forced vital capacity)	36914875	chr4:103188709	C=0.92, T=0.08	1	1	0.0694	6.707		2e-11
3324	rs13107325	Tinnitus	38242899	chr4:103188709	C=0.92, T=0.08	1	1	0.0791	6.444		1e-10
3325	rs13107325	Tinnitus	38242899	chr4:103188709	C=0.92, T=0.08	1	1	0.0707	6.114		1e-09
3326	rs13107325	T2 brain MRIs Unsupervised Deep learning derived Imaging Phenotypes (dimension 67)	38580839	chr4:103188709	C=0.92, T=0.08	1	1	NR			5e-17
3327	rs13107325	Alcohol use disorder (MTAG)	37156939	chr4:103188709	C=0.92, T=0.08	1	1	NR	0.0478908	0.037-0.059	1e-18
3328	rs13107325	Left-hemisphere somatomotor network to amygdala white-matter structural connectivity	38438384	chr4:103188709	C=0.92, T=0.08	1	1	NR	0.0946559	0.064-0.125	2e-09
3329	rs13107325	Left-hemisphere salience/ventral attention network to amygdala white-matter structural connectivity	38438384	chr4:103188709	C=0.92, T=0.08	1	1	NR	0.106565	0.077-0.137	3e-12
3330	rs13107325	Left-hemisphere limbic network to caudate white-matter structural connectivity	38438384	chr4:103188709	C=0.92, T=0.08	1	1	NR	0.129895	0.1-0.16	2e-18
3331	rs13107325	Left-hemisphere limbic network to hippocampus white-matter structural connectivity	38438384	chr4:103188709	C=0.92, T=0.08	1	1	NR	0.125233	0.094-0.156	2e-15
3332	rs13107325	Right-hemisphere somatomotor network to amygdala white-matter structural connectivity	38438384	chr4:103188709	C=0.92, T=0.08	1	1	NR	0.0936863	0.064-0.124	1e-09
3333	rs13107325	Right-hemisphere limbic network to hippocampus white-matter structural connectivity	38438384	chr4:103188709	C=0.92, T=0.08	1	1	NR	0.199318	0.17-0.23	3e-35
3334	rs13107325	Right-hemisphere default mode network to hippocampus white-matter structural connectivity	38438384	chr4:103188709	C=0.92, T=0.08	1	1	NR	0.124226	0.094-0.155	1e-15
4094	rs329122	Type 2 diabetes	32541925	chr5:133864599	A=0.427, G=0.573	1	1	0.5729	0.0264	0.017-0.035	1e-08
4095	rs329122	Type 2 diabetes	32499647	chr5:133864599	A=0.427, G=0.573	1	1	0.387	1.04	1.03-1.05	2e-08
4096	rs329122	Type 2 diabetes	28869590	chr5:133864599	A=0.427, G=0.573	1	1	0.4274	0.0454	0.026-0.065	6e-06
4097	rs329122	Type 2 diabetes	28869590	chr5:133864599	A=0.427, G=0.573	1	1	0.43	1.04	1.03-1.06	3e-09
4098	rs329122	Body mass index	28892062	chr5:133864599	A=0.427, G=0.573	1	1	0.43	0.013	0.0091-0.0169	6e-08
4099	rs329122	Sex hormone-binding globulin levels	32042192	chr5:133864599	A=0.427, G=0.573	1	1	0.580637	0.00613147	0.0037-0.0086	5e-07
4100	rs329122	Sex hormone-binding globulin levels adjusted for BMI	32042192	chr5:133864599	A=0.427, G=0.573	1	1	0.580637	0.00840037	0.0061-0.0107	2e-14
4101	rs329122	Type 2 diabetes	30297969	chr5:133864599	A=0.427, G=0.573	1	1	0.4286	1.04	1.03-1.05	4e-09
4102	rs329122	Type 2 diabetes	35551307	chr5:133864599	A=0.427, G=0.573	1	1	0.394	0.039	0.021-0.057	6e-06
4103	rs329122	JT interval	36050321	chr5:133864599	A=0.427, G=0.573	1	1	0.4227	0.0197	0.014-0.026	3e-10
4104	rs329122	Body mass index (MTAG)	36376304	chr5:133864599	A=0.427, G=0.573	1	1	NR	0.0132	0.01-0.016	6e-16
4105	rs329122	Type 2 diabetes	35551307	chr5:133864599	A=0.427, G=0.573	1	1	0.429	0.037	0.023-0.051	2e-08
4106	rs329122	Type 2 diabetes	35551307	chr5:133864599	A=0.427, G=0.573	1	1	NR	1.04	1.03-1.05	2e-15
4107	rs329122	Body mass index	36581621	chr5:133864599	A=0.427, G=0.573	1	1	NR	0.012	0.0091-0.0149	3e-16
4108	rs329122	Total testosterone levels	32042192	chr5:133864599	A=0.427, G=0.573	1	1	0.580823	0.017745	0.012-0.024	3e-09
4109	rs329122	Smoking initiation	36477530	chr5:133864599	A=0.427, G=0.573	1	1	0.43	0.00917	0.0076-0.0107	1e-31
5362	rs9373363	Educational attainment	35361970	chr6:143150043	A=0.75, G=0.25	1	1	0.7552	0.0106184	0.0082-0.013	3e-18
5363	rs9373363	Educational attainment (MTAG)	30038396	chr6:143150043	A=0.75, G=0.25	1	1	0.7485	0.0104	0.0075-0.0133	6e-12
5364	rs9373363	Gastroesophageal reflux disease	34187846	chr6:143150043	A=0.75, G=0.25	1	1	0.75	0.033		4e-09
5365	rs9373363	COVID-19 (hospitalized vs not hospitalized)	35224516	chr6:143150043	A=0.75, G=0.25	1	1	0.27685665	0.56763	0.36-0.77	6e-08
5366	rs9373363	Educational attainment (years of education)	30038396	chr6:143150043	A=0.75, G=0.25	1	1	0.7485	0.0111	0.008-0.0142	6e-12
5367	rs9373363	Smoking initiation	36477530	chr6:143150043	A=0.75, G=0.25	1	1	0.246	0.0076	0.0056-0.0096	4e-14
5983	rs215614	Body mass index	31669095	chr7:32347335	A=0.659, G=0.341	1	1	NR			8e-14
5984	rs215614	Smoking behavior	20418888	chr7:32347335	A=0.659, G=0.341	1	1	0.36	0.22	0.14-0.30	2e-07
5985	rs215614	Body mass index	30239722	chr7:32347335	A=0.659, G=0.341	1	1	0.6246	0.0144	0.011-0.018	3e-16
5986	rs215614	Gastroesophageal reflux disease	34187846	chr7:32347335	A=0.659, G=0.341	1	1	0.37	0.033		4e-11
5987	rs215614	Smoking initiation	36477530	chr7:32347335	A=0.659, G=0.341	1	1	0.61	0.0065	0.005-0.008	1e-16
6105	rs4382592	Leisure sedentary behaviour (television watching)	32317632	chr9:134870755	G=0.704, T=0.296	1	1	NR	0.0136721	0.0091-0.0183	7e-09
6106	rs4382592	Smoking initiation	36477530	chr9:134870755	G=0.704, T=0.296	1	1	0.694	0.00723	0.0054-0.0091	1e-14
6107	rs4382592	Self-reported math ability	30038396	chr9:134870755	G=0.704, T=0.296	1	1	0.3059	0.0135	0.0094-0.0176	2e-10
6108	rs4382592	Self-reported math ability (MTAG)	30038396	chr9:134870755	G=0.704, T=0.296	1	1	0.3059	0.015	0.011-0.019	1e-14
6109	rs4382592	Highest math class taken (MTAG)	30038396	chr9:134870755	G=0.704, T=0.296	1	1	0.3057	0.0166	0.013-0.02	2e-20
6190	rs12357321	Cortical surface area	32193296	chr10:21790476	A=0.33, G=0.67	1	1	0.3181	515.064	348.45-681.68	1e-09
6191	rs12357321	Albumin levels	34321204	chr10:21790476	A=0.33, G=0.67	1	1	0.31	0.07	0.045-0.095/	2e-08
6192	rs12357321	Gastroesophageal reflux disease	34187846	chr10:21790476	A=0.33, G=0.67	1	1	0.69	0.032		1e-09
6193	rs12357321	High-density lipoprotein levels (MTAG)	36376304	chr10:21790476	A=0.33, G=0.67	1	1	NR	0.01652	0.011-0.022	4e-09
6194	rs12357321	Body mass index	38538606	chr10:21790476	A=0.33, G=0.67	1	1	NR	0.0191487	0.014-0.024	3e-13
6520	rs2734839	Information processing speed	25869804	chr11:113286490	C=0.387, T=0.613	1	1	0.61	4.91		9e-07
6521	rs2734839	Smoking cessation	36477530	chr11:113286490	C=0.387, T=0.613	1	1	0.545	0.0097	0.0073-0.0121	7e-16
7434	rs9529055	Highest math class taken (MTAG)	30038396	chr13:66957533	A=0.491, G=0.509	1	1	0.4958	0.0099	0.0068-0.013	2e-09
7435	rs9529055	Smoking initiation (ever regular vs never regular) (MTAG)	30643251	chr13:66957533	A=0.491, G=0.509	1	1	0.485	0.0088811	0.0068-0.011	2e-16
7436	rs9529055	Age of smoking initiation (MTAG)	30643251	chr13:66957533	A=0.491, G=0.509	1	1	0.48	0.0101954	0.0073-0.0131	3e-12
7437	rs9529055	Educational attainment (MTAG)	30038396	chr13:66957533	A=0.491, G=0.509	1	1	0.4849	0.0087	0.0062-0.0112	4e-11
7938	rs9940128	Waist-hip ratio	30239722	chr16:53800754	A=0.443, G=0.557	1	1	0.4354	0.0386	0.035-0.042	6e-112
7939	rs9940128	Metabolic syndrome	22399527	chr16:53800754	A=0.443, G=0.557	1	1	0.42	0.09		2e-09
7940	rs9940128	Body mass index	23669352	chr16:53800754	A=0.443, G=0.557	1	1	0.44	0.083	0.067-0.099	4e-23
7941	rs9940128	Body mass index	31217584	chr16:53800754	A=0.443, G=0.557	1	1	NR	0.0530352	0.04-0.066	9e-16
7942	rs9940128	Tea difference liking	35585065	chr16:53800754	A=0.443, G=0.557	1	1	0.424	0.02701	0.02-0.034	8e-14
8531	rs7206608	Body mass index	31669095	chr16:82872628	C=0.687, G=0.313	1	1	NR			7e-10
8532	rs7206608	Waist-hip ratio	30239722	chr16:82872628	C=0.687, G=0.313	1	1	0.6754	0.0127	0.009-0.0164	2e-11
8533	rs7206608	Body mass index	30239722	chr16:82872628	C=0.687, G=0.313	1	1	0.6751	0.013	0.0095-0.0165	1e-12
8534	rs7206608	Adult body size	32376654	chr16:82872628	C=0.687, G=0.313	1	1	0.678317	0.00978895	0.0069-0.0127	3e-11
8535	rs7206608	Body mass index	30595370	chr16:82872628	C=0.687, G=0.313	1	1	NR			4e-10
8536	rs7206608	Body mass index	36581621	chr16:82872628	C=0.687, G=0.313	1	1	NR	0.0143	0.011-0.017	1e-18
8537	rs7206608	Body mass index	37280435	chr16:82872628	C=0.687, G=0.313	1	1	NR	0.0130683	0.009-0.0171	2e-10
8939	rs12967855	Depression	30718901	chr18:35138245	A=0.342, G=0.658	1	1	0.3295	1.021	1.016-1.026	1e-19
8940	rs12967855	Depressed affect	29942085	chr18:35138245	A=0.342, G=0.658	1	1	NR	0.01741	0.013-0.022	2e-12
8941	rs12967855	Household income (MTAG)	31844048	chr18:35138245	A=0.342, G=0.658	1	1	0.3308	0.0161086	0.012-0.02	4e-14
8942	rs12967855	Household income	31844048	chr18:35138245	A=0.342, G=0.658	1	1	NR	0.012344	0.0083-0.0164	2e-09
8943	rs12967855	Help-seeking from a GP	32231276	chr18:35138245	A=0.342, G=0.658	1	1	0.329	1.034	1.02-1.05	2e-09
8944	rs12967855	Educational attainment (years of education)	30595370	chr18:35138245	A=0.342, G=0.658	1	1	NR			7e-27
8945	rs12967855	Lifetime smoking index	31689377	chr18:35138245	A=0.342, G=0.658	1	1	0.331	0.012	0.0081-0.0159	3e-08
8946	rs12967855	Depression	34924174	chr18:35138245	A=0.342, G=0.658	1	1	NR	0.0268		2e-13
8947	rs12967855	Major depressive disorder	34045744	chr18:35138245	A=0.342, G=0.658	1	1	NR	0.0267		3e-17
8948	rs12967855	Gastroesophageal reflux disease	34187846	chr18:35138245	A=0.342, G=0.658	1	1	0.33	0.037		1e-12
8949	rs12967855	Depression	37464041	chr18:35138245	A=0.342, G=0.658	1	1	0.3213	0.0263011	0.02-0.032	2e-18
8950	rs12967855	Major depressive disorder (broad)	38177345	chr18:35138245	A=0.342, G=0.658	1	1	0.3741	0.026	0.02-0.032	8e-16
8951	rs12967855	Decaffeinated coffee consumption or major depression disorder	35898629	chr18:35138245	A=0.342, G=0.658	1	1	NR			1e-11
9224	rs2838771	Smoking initiation (ever regular vs never regular) (MTAG)	30643251	chr21:46501576	C=0.637, G=0.363	1	1	0.648	0.00745667	0.0052-0.0097	5e-11
9225	rs2838771	Gastroesophageal reflux disease	34187846	chr21:46501576	C=0.637, G=0.363	1	1	0.35	0.028		3e-08

## Sheet: Supplementary Table 3
Supplementary Table 3: Palindromic SNPs in Gastroesophageal Reflux Disease SNPs
SNP	palindromic	MR keep
rs10837002	TRUE	FALSE
rs12598916	TRUE	FALSE
rs1592757	TRUE	FALSE
rs2016933	TRUE	FALSE
rs2145318	TRUE	FALSE
rs2358016	TRUE	FALSE
rs6780459	TRUE	FALSE
rs903959	TRUE	FALSE
rs9517313	TRUE	FALSE
rs9542729	TRUE	FALSE
rs957345	TRUE	FALSE

## Sheet: Supplementary Table 4
Supplementary Table 4: Mendelian Randomization Sensitivity Analysis Results for GERD and Seven Types of Hernias
	Q	Q_pval	I2	egger_intercept_pval	MR-presso Outlier SNP
Incisional hernia	47.5028	0.687302	NA	0.800167	no outliers
Abdominal wall hernia	62.7788	0.168317	NA	0.473157	no outliers
Diaphragmatic hernia	66.9946	0.0936283	NA	0.655031	no outliers
Umbilical hernia	72.2298	0.0406451	0.266231	0.98788	no outliers
Femoral hernia	64.1625	0.140072	NA	0.121949	no outliers
Inguinal hernia	75.3724	0.0233761	0.296825	0.632329	rs10133111
Hiatus hernia	63.9117	0.167466	NA	0.58995	no outliers

## Sheet: Supplementary Table 5
Supplementary Table 5: SNPs Associated with Seven Types of Hernias
Abdominal wall hernia
SNP	pos.exposure	other_allele.exposure	effect_allele.exposure	beta.exposure	se.exposure	eaf.exposure	exposure	samplesize.exposure	mr_keep.exposure	pval.exposure	Found in GERD GWAS Database	Confirmed SNP Confounders	palindromic	F
rs10841525	20436764	G	A	0.0736742	0.0122527	0.297859	finngen_R10_ABDOM_HERNIA	412181	TRUE	1.82e-09	FALSE	NA	NA	36.1547
rs11536603	134907837	G	A	0.113378	0.0113612	0.408678	finngen_R10_ABDOM_HERNIA	412181	TRUE	1.88e-23	FALSE	NA	NA	99.588
rs12138607	218559604	T	C	0.103533	0.0171354	0.114717	finngen_R10_ABDOM_HERNIA	412181	TRUE	1.52e-09	TRUE	FALSE	FALSE	36.5062
rs12202362	7694497	T	G	-0.0622837	0.0112218	0.475221	finngen_R10_ABDOM_HERNIA	412181	TRUE	2.85e-08	TRUE	FALSE	FALSE	30.805
rs12471348	19381596	C	T	-0.0813189	0.0134626	0.233622	finngen_R10_ABDOM_HERNIA	412181	TRUE	1.54e-09	TRUE	FALSE	FALSE	36.4857
rs12951993	56683253	A	G	-0.0715083	0.0112078	0.54375	finngen_R10_ABDOM_HERNIA	412181	TRUE	1.77e-10	TRUE	FALSE	FALSE	40.7071
rs13405741	111155479	T	C	0.14209	0.01877	0.093982	finngen_R10_ABDOM_HERNIA	412181	TRUE	3.73e-14	TRUE	FALSE	FALSE	57.3055
rs1415287	219569195	C	T	0.214245	0.0118733	0.298778	finngen_R10_ABDOM_HERNIA	412181	TRUE	8.75e-73	TRUE	FALSE	FALSE	325.594
rs1464368	77829818	G	A	0.11146	0.012779	0.24676	finngen_R10_ABDOM_HERNIA	412181	TRUE	2.73e-18	TRUE	FALSE	FALSE	76.075
rs17686418	19576027	C	A	-0.140841	0.0144031	0.202598	finngen_R10_ABDOM_HERNIA	412181	TRUE	1.39e-22	FALSE	NA	NA	95.619
rs235934	27268431	A	T	-0.0772352	0.0118669	0.347181	finngen_R10_ABDOM_HERNIA	412181	TRUE	7.59e-11	TRUE	FALSE	TRUE	42.3598
rs3791679	55869757	A	G	-0.132092	0.0136948	0.225602	finngen_R10_ABDOM_HERNIA	412181	TRUE	5.14e-22	TRUE	TRUE	NA	93.0335
rs4680338	157076636	C	G	-0.0672679	0.0119867	0.332822	finngen_R10_ABDOM_HERNIA	412181	TRUE	2e-08	TRUE	FALSE	TRUE	31.493
rs6127982	57249311	T	C	-0.11138	0.0190764	0.101444	finngen_R10_ABDOM_HERNIA	412181	TRUE	5.26e-09	TRUE	FALSE	FALSE	34.0894
rs61766198	1308516	C	T	-0.0767659	0.012704	0.743485	finngen_R10_ABDOM_HERNIA	412181	TRUE	1.52e-09	TRUE	FALSE	FALSE	36.5135
rs648006	99656307	A	G	-0.0683134	0.0112481	0.461323	finngen_R10_ABDOM_HERNIA	412181	TRUE	1.25e-09	TRUE	FALSE	FALSE	36.8851
rs6569897	133696143	G	T	-0.0879379	0.0131803	0.24554	finngen_R10_ABDOM_HERNIA	412181	TRUE	2.52e-11	TRUE	FALSE	FALSE	44.5143
rs75282732	5419081	T	C	0.132011	0.0231738	0.0582008	finngen_R10_ABDOM_HERNIA	412181	TRUE	1.22e-08	FALSE	NA	NA	32.4507
rs78964537	218879830	A	G	0.195108	0.0308418	0.030495	finngen_R10_ABDOM_HERNIA	412181	TRUE	2.51e-10	FALSE	NA	NA	40.0192
rs79787767	63249035	C	T	0.171599	0.0208977	0.0714256	finngen_R10_ABDOM_HERNIA	412181	TRUE	2.19e-16	TRUE	FALSE	FALSE	67.4265
rs932503	32349669	T	C	0.0782258	0.0118193	0.333035	finngen_R10_ABDOM_HERNIA	412181	TRUE	3.63e-11	TRUE	FALSE	FALSE	43.8041
rs9449027	80510867	C	A	-0.0768764	0.0112847	0.448349	finngen_R10_ABDOM_HERNIA	412181	TRUE	9.6e-12	TRUE	FALSE	FALSE	46.4092
Incisional hernia
SNP	pos.exposure	other_allele.exposure	effect_allele.exposure	beta.exposure	se.exposure	eaf.exposure	exposure	samplesize.exposure	mr_keep.exposure	pval.exposure	Found in GERD GWAS Database	Confirmed SNP Confounders	palindromic	F
rs10768018	33666484	T	C	0.0909372	0.0183684	0.537549	finngen_R10_ABDOM_HERNIA_POSTOP	238948	TRUE	7.39313e-07	TRUE	FALSE	FALSE	24.5096
rs111547341	88197736	A	G	-0.218519	0.0451076	0.0492654	finngen_R10_ABDOM_HERNIA_POSTOP	238948	TRUE	1.26999e-06	FALSE	NA	NA	23.468
rs116557627	12572266	T	G	-0.347373	0.073288	0.0189257	finngen_R10_ABDOM_HERNIA_POSTOP	238948	TRUE	2.13893e-06	FALSE	NA	NA	22.4658
rs11695181	132042545	T	C	0.0874606	0.0186522	0.468583	finngen_R10_ABDOM_HERNIA_POSTOP	238948	TRUE	2.74512e-06	FALSE	NA	NA	21.9868
rs11810199	116565932	T	G	0.126443	0.0274653	0.119193	finngen_R10_ABDOM_HERNIA_POSTOP	238948	TRUE	4.14978e-06	FALSE	NA	NA	21.1942
rs12197234	7671398	C	T	-0.0867699	0.0186445	0.398798	finngen_R10_ABDOM_HERNIA_POSTOP	238948	TRUE	3.25693e-06	TRUE	FALSE	FALSE	21.6587
rs13166639	93300680	C	T	0.104402	0.019221	0.64654	finngen_R10_ABDOM_HERNIA_POSTOP	238948	TRUE	5.58312e-08	FALSE	NA	NA	29.5027
rs1346786	55881198	C	T	-0.165194	0.0202138	0.30079	finngen_R10_ABDOM_HERNIA_POSTOP	238948	TRUE	3.0247e-16	TRUE	FALSE	FALSE	66.7865
rs137992277	41999396	A	G	0.371232	0.0795194	0.0108961	finngen_R10_ABDOM_HERNIA_POSTOP	238948	TRUE	3.03487e-06	FALSE	NA	NA	21.7942
rs17686418	19576027	C	A	-0.158243	0.0234107	0.204345	finngen_R10_ABDOM_HERNIA_POSTOP	238948	TRUE	1.38535e-11	FALSE	NA	NA	45.6895
rs2820444	219568478	G	A	0.177321	0.0194044	0.296613	finngen_R10_ABDOM_HERNIA_POSTOP	238948	TRUE	6.35091e-20	TRUE	TRUE	NA	83.5057
rs3129609	22009692	T	G	0.257038	0.0561913	0.967721	finngen_R10_ABDOM_HERNIA_POSTOP	238948	TRUE	4.77728e-06	FALSE	NA	NA	20.9244
rs4073616	101150852	T	C	-0.0866476	0.018667	0.396302	finngen_R10_ABDOM_HERNIA_POSTOP	238948	TRUE	3.45466e-06	FALSE	NA	NA	21.5457
rs440276	65056115	C	G	0.0947295	0.0196581	0.677575	finngen_R10_ABDOM_HERNIA_POSTOP	238948	TRUE	1.44386e-06	TRUE	FALSE	TRUE	23.2212
rs462725	27282461	T	A	0.0941412	0.0198791	0.686165	finngen_R10_ABDOM_HERNIA_POSTOP	238948	TRUE	2.18314e-06	FALSE	NA	NA	22.4265
rs4650005	74766039	C	T	0.133108	0.0262087	0.130172	finngen_R10_ABDOM_HERNIA_POSTOP	238948	TRUE	3.79883e-07	FALSE	NA	NA	25.7937
rs486826	94406828	C	T	-0.276813	0.0582001	0.0298653	finngen_R10_ABDOM_HERNIA_POSTOP	238948	TRUE	1.97243e-06	FALSE	NA	NA	22.6215
rs4968636	62825966	A	G	-0.288683	0.0629773	0.981416	finngen_R10_ABDOM_HERNIA_POSTOP	238948	TRUE	4.56336e-06	FALSE	NA	NA	21.0122
rs57936219	14789892	C	T	0.248079	0.0483327	0.0314974	finngen_R10_ABDOM_HERNIA_POSTOP	238948	TRUE	2.8556e-07	TRUE	FALSE	FALSE	26.3448
rs6122250	64125169	G	A	-0.108075	0.022522	0.216472	finngen_R10_ABDOM_HERNIA_POSTOP	238948	TRUE	1.59746e-06	FALSE	NA	NA	23.0268
rs61766198	1308516	C	T	-0.0967323	0.0205546	0.744121	finngen_R10_ABDOM_HERNIA_POSTOP	238948	TRUE	2.52483e-06	TRUE	FALSE	FALSE	22.1473
rs62236847	8225760	G	A	-0.111767	0.0232107	0.818114	finngen_R10_ABDOM_HERNIA_POSTOP	238948	TRUE	1.46963e-06	FALSE	NA	NA	23.1871
rs75019831	32611720	A	G	-0.437757	0.0842329	0.0155425	finngen_R10_ABDOM_HERNIA_POSTOP	238948	TRUE	2.02548e-07	FALSE	NA	NA	27.0084
rs7855713	133237354	A	G	-0.132171	0.025393	0.161692	finngen_R10_ABDOM_HERNIA_POSTOP	238948	TRUE	1.93979e-07	TRUE	FALSE	FALSE	27.092
rs9955731	48940114	G	A	0.102474	0.0204713	0.259387	finngen_R10_ABDOM_HERNIA_POSTOP	238948	TRUE	5.56479e-07	FALSE	NA	NA	25.0572
Diaphragmatic hernia
SNP	pos.exposure	other_allele.exposure	effect_allele.exposure	beta.exposure	se.exposure	eaf.exposure	exposure	samplesize.exposure	mr_keep.exposure	pval.exposure	Found in GERD GWAS Database	Confirmed SNP Confounders	palindromic	F
rs10199082	55812964	T	C	0.206958	0.0235072	0.071483	finngen_R10_K11_DIAHER	365304	TRUE	1.31994e-18	TRUE	FALSE	FALSE	77.5104
rs10225320	69422865	C	T	-0.0730299	0.0157696	0.220726	finngen_R10_K11_DIAHER	365304	TRUE	3.63806e-06	FALSE	NA	NA	21.4466
rs10975421	615310	A	G	0.0653666	0.0128288	0.523063	finngen_R10_K11_DIAHER	365304	TRUE	3.48187e-07	TRUE	FALSE	FALSE	25.962
rs11057890	124898976	C	T	0.0658608	0.0136605	0.661966	finngen_R10_K11_DIAHER	365304	TRUE	1.42655e-06	TRUE	FALSE	FALSE	23.2444
rs1150432	163890735	A	G	0.0916685	0.0198032	0.114433	finngen_R10_K11_DIAHER	365304	TRUE	3.67482e-06	TRUE	FALSE	FALSE	21.4273
rs115881293	49105540	C	T	0.23859	0.0500441	0.0143008	finngen_R10_K11_DIAHER	365304	TRUE	1.86438e-06	TRUE	FALSE	FALSE	22.7298
rs11644946	7414956	G	A	0.149797	0.0316336	0.0400547	finngen_R10_K11_DIAHER	365304	TRUE	2.18649e-06	TRUE	FALSE	FALSE	22.4237
rs116938514	125726498	A	G	-0.624188	0.135289	0.00344293	finngen_R10_K11_DIAHER	365304	TRUE	3.95491e-06	FALSE	NA	NA	21.2865
rs12610859	44386639	C	T	-0.0684926	0.0135743	0.353432	finngen_R10_K11_DIAHER	365304	TRUE	4.51733e-07	FALSE	NA	NA	25.4595
rs12679960	11573481	C	T	0.0706889	0.0131734	0.383483	finngen_R10_K11_DIAHER	365304	TRUE	8.04872e-08	TRUE	FALSE	FALSE	28.7942
rs144617210	105440872	G	A	-0.177488	0.0372445	0.0354265	finngen_R10_K11_DIAHER	365304	TRUE	1.88403e-06	FALSE	NA	NA	22.7097
rs1467276	212199779	A	T	-0.162974	0.0334334	0.964516	finngen_R10_K11_DIAHER	365304	TRUE	1.09037e-06	FALSE	NA	NA	23.7615
rs16969781	39742866	A	G	-0.128639	0.027364	0.0625268	finngen_R10_K11_DIAHER	365304	TRUE	2.58852e-06	TRUE	FALSE	FALSE	22.0996
rs17168118	134892089	A	G	-0.0689632	0.0137466	0.331693	finngen_R10_K11_DIAHER	365304	TRUE	5.2554e-07	TRUE	FALSE	FALSE	25.1676
rs17413167	44042101	T	G	0.0630446	0.0135501	0.33561	finngen_R10_K11_DIAHER	365304	TRUE	3.27611e-06	TRUE	FALSE	FALSE	21.6475
rs1845430	103156637	C	T	-0.0609193	0.0132184	0.386899	finngen_R10_K11_DIAHER	365304	TRUE	4.05245e-06	TRUE	FALSE	FALSE	21.2398
rs1916515	55677619	G	A	0.0954302	0.0205279	0.105898	finngen_R10_K11_DIAHER	365304	TRUE	3.33864e-06	TRUE	FALSE	FALSE	21.6113
rs2078016	28180174	G	C	0.0629777	0.0129651	0.546348	finngen_R10_K11_DIAHER	365304	TRUE	1.1889e-06	TRUE	FALSE	TRUE	23.595
rs2619617	77633574	C	A	0.0621946	0.0131152	0.591446	finngen_R10_K11_DIAHER	365304	TRUE	2.11434e-06	TRUE	FALSE	FALSE	22.4881
rs2687201	70879779	A	C	-0.0827096	0.0135051	0.667597	finngen_R10_K11_DIAHER	365304	TRUE	9.10698e-10	TRUE	FALSE	FALSE	37.5071
rs28866515	40679637	T	A	0.0629306	0.0134516	0.344385	finngen_R10_K11_DIAHER	365304	TRUE	2.89265e-06	TRUE	FALSE	TRUE	21.8864
rs2891698	18677171	G	A	-0.0730366	0.013413	0.655896	finngen_R10_K11_DIAHER	365304	TRUE	5.17443e-08	TRUE	FALSE	FALSE	29.6501
rs337098	123233822	T	C	-0.0634719	0.0135197	0.350806	finngen_R10_K11_DIAHER	365304	TRUE	2.66905e-06	TRUE	FALSE	FALSE	22.0408
rs36069097	28633506	G	A	-0.0857268	0.0173504	0.169792	finngen_R10_K11_DIAHER	365304	TRUE	7.7758e-07	FALSE	NA	NA	24.4125
rs3816472	39986424	A	C	-0.0636543	0.0128448	0.480864	finngen_R10_K11_DIAHER	365304	TRUE	7.20898e-07	TRUE	FALSE	FALSE	24.5583
rs3870	103110438	C	T	0.0810414	0.0162517	0.189093	finngen_R10_K11_DIAHER	365304	TRUE	6.14379e-07	FALSE	NA	NA	24.8665
rs40646	4977023	C	T	-0.210538	0.0201519	0.894059	finngen_R10_K11_DIAHER	365304	TRUE	1.50358e-25	FALSE	NA	NA	109.151
rs4142032	36163732	T	C	-0.115061	0.0235474	0.0860837	finngen_R10_K11_DIAHER	365304	TRUE	1.02719e-06	TRUE	FALSE	FALSE	23.8764
rs4354374	93817103	T	C	-0.0803244	0.0129612	0.560051	finngen_R10_K11_DIAHER	365304	TRUE	5.74412e-10	TRUE	FALSE	FALSE	38.4063
rs4759811	130955959	T	C	0.0721853	0.0134178	0.350037	finngen_R10_K11_DIAHER	365304	TRUE	7.45619e-08	TRUE	FALSE	FALSE	28.9423
rs4983097	25503941	A	G	-0.0643805	0.0129526	0.437848	finngen_R10_K11_DIAHER	365304	TRUE	6.67911e-07	TRUE	FALSE	FALSE	24.7054
rs55634824	173712784	T	G	-0.164823	0.0334156	0.0416222	finngen_R10_K11_DIAHER	365304	TRUE	8.11769e-07	FALSE	NA	NA	24.3296
rs560080625	175499269	A	G	-3.48626	0.753858	0.000451222	finngen_R10_K11_DIAHER	365304	TRUE	3.75398e-06	FALSE	NA	NA	21.3864
rs6698478	218882658	C	T	-0.0768118	0.0158416	0.221748	finngen_R10_K11_DIAHER	365304	TRUE	1.24248e-06	FALSE	NA	NA	23.5102
rs6747560	32559699	T	G	-0.0736465	0.0137829	0.689046	finngen_R10_K11_DIAHER	365304	TRUE	9.12574e-08	TRUE	FALSE	FALSE	28.551
rs6779634	99699700	A	C	-0.0832218	0.0156859	0.222094	finngen_R10_K11_DIAHER	365304	TRUE	1.12354e-07	TRUE	FALSE	FALSE	28.1484
rs6830722	179621651	G	C	-0.0591261	0.0129143	0.557438	finngen_R10_K11_DIAHER	365304	TRUE	4.68673e-06	FALSE	NA	NA	20.9611
rs7110547	32425801	C	G	-0.153568	0.014006	0.316422	finngen_R10_K11_DIAHER	365304	TRUE	5.66478e-28	TRUE	FALSE	TRUE	120.218
rs73017134	157079120	A	T	0.296327	0.0625938	0.00936319	finngen_R10_K11_DIAHER	365304	TRUE	2.2e-06	FALSE	NA	NA	22.4118
rs74386859	18888132	G	A	-0.180419	0.0393787	0.0304204	finngen_R10_K11_DIAHER	365304	TRUE	4.61345e-06	FALSE	NA	NA	20.9913
rs79595316	102504789	A	G	-1.5628	0.342303	0.000950624	finngen_R10_K11_DIAHER	365304	TRUE	4.98197e-06	FALSE	NA	NA	20.8441
rs879097	2507158	T	C	-0.0623221	0.0129197	0.553875	finngen_R10_K11_DIAHER	365304	TRUE	1.40846e-06	TRUE	FALSE	FALSE	23.269
rs9902761	63933267	A	G	-0.0751923	0.0157089	0.221449	finngen_R10_K11_DIAHER	365304	TRUE	1.69626e-06	FALSE	NA	NA	22.9115
Femoral hernia
SNP	pos.exposure	other_allele.exposure	effect_allele.exposure	beta.exposure	se.exposure	eaf.exposure	exposure	samplesize.exposure	mr_keep.exposure	pval.exposure	Found in GERD GWAS Database	Confirmed SNP Confounders	palindromic	F
rs10742277	32431379	C	G	-0.199641	0.0412292	0.339169	finngen_R10_K11_FEMHER	353767	TRUE	1.28394e-06	TRUE	FALSE	TRUE	23.447
rs11118336	219547941	C	T	-0.190085	0.0382547	0.515235	finngen_R10_K11_FEMHER	353767	TRUE	6.73227e-07	TRUE	FALSE	FALSE	24.6901
rs11160811	104588967	A	G	0.190305	0.0406568	0.625234	finngen_R10_K11_FEMHER	353767	TRUE	2.85804e-06	FALSE	NA	NA	21.9095
rs1151348	131089945	G	A	-0.386873	0.0780716	0.081274	finngen_R10_K11_FEMHER	353767	TRUE	7.21959e-07	TRUE	FALSE	FALSE	24.5555
rs115189538	100525511	A	G	0.522146	0.107679	0.0235616	finngen_R10_K11_FEMHER	353767	TRUE	1.24024e-06	FALSE	NA	NA	23.5136
rs4667052	185749356	C	T	0.239147	0.0502597	0.153909	finngen_R10_K11_FEMHER	353767	TRUE	1.95302e-06	TRUE	FALSE	FALSE	22.6406
rs533700010	89741718	A	C	1.8553	0.389218	0.000707827	finngen_R10_K11_FEMHER	353767	TRUE	1.87233e-06	FALSE	NA	NA	22.7217
rs59985551	55879793	C	T	-0.220474	0.0473481	0.228342	finngen_R10_K11_FEMHER	353767	TRUE	3.2171e-06	TRUE	FALSE	FALSE	21.6824
rs75483865	5306812	G	C	0.401312	0.0841675	0.0414797	finngen_R10_K11_FEMHER	353767	TRUE	1.86049e-06	FALSE	NA	NA	22.7338
rs7810170	159121479	C	T	0.314707	0.0676537	0.0732086	finngen_R10_K11_FEMHER	353767	TRUE	3.29156e-06	TRUE	FALSE	FALSE	21.6385
Inguinal hernia
SNP	pos.exposure	other_allele.exposure	effect_allele.exposure	beta.exposure	se.exposure	eaf.exposure	exposure	samplesize.exposure	mr_keep.exposure	pval.exposure	Found in GERD GWAS Database	Confirmed SNP Confounders	palindromic	F
rs10510033	117776768	A	C	0.112049	0.010854	0.178472	finngen_R10_K11_HERING	387666	TRUE	5.52947e-25	TRUE	FALSE	FALSE	106.57
rs10742253	30886473	T	C	0.0535265	0.00838208	0.505895	finngen_R10_K11_HERING	387666	TRUE	1.70475e-10	TRUE	FALSE	FALSE	40.7786
rs113680855	25533390	A	C	0.0855963	0.0092415	0.282908	finngen_R10_K11_HERING	387666	TRUE	2.00328e-20	TRUE	FALSE	FALSE	85.7873
rs114796243	99692343	G	A	0.0729039	0.0131607	0.111971	finngen_R10_K11_HERING	387666	TRUE	3.0331e-08	TRUE	FALSE	FALSE	30.6861
rs11576150	9226316	A	G	0.126043	0.0226492	0.0349924	finngen_R10_K11_HERING	387666	TRUE	2.62139e-08	FALSE	NA	NA	30.9692
rs11692908	208004056	T	C	-0.0621396	0.00861936	0.61893	finngen_R10_K11_HERING	387666	TRUE	5.62379e-13	TRUE	FALSE	FALSE	51.9738
rs12453693	12288022	C	T	0.0877405	0.00912416	0.301879	finngen_R10_K11_HERING	387666	TRUE	6.82534e-22	TRUE	FALSE	FALSE	92.4724
rs1294438	6751826	C	T	0.0867736	0.00872888	0.358545	finngen_R10_K11_HERING	387666	TRUE	2.76104e-23	FALSE	NA	NA	98.8225
rs13321893	57542497	T	C	0.0592855	0.0108144	0.182522	finngen_R10_K11_HERING	387666	TRUE	4.20333e-08	TRUE	FALSE	FALSE	30.0531
rs1554641	27555068	A	G	0.0646843	0.00911419	0.689231	finngen_R10_K11_HERING	387666	TRUE	1.27404e-12	TRUE	FALSE	FALSE	50.3685
rs1625595	66310658	C	T	-0.0498243	0.00848483	0.443398	finngen_R10_K11_HERING	387666	TRUE	4.30147e-09	TRUE	FALSE	FALSE	34.4821
rs17393334	9372852	G	A	-0.0567304	0.00891723	0.343127	finngen_R10_K11_HERING	387666	TRUE	1.99291e-10	TRUE	FALSE	FALSE	40.4734
rs17686418	19576027	C	A	-0.0611476	0.0106189	0.203446	finngen_R10_K11_HERING	387666	TRUE	8.49279e-09	FALSE	NA	NA	33.1587
rs17824543	62443319	G	C	-0.0481391	0.0085991	0.414701	finngen_R10_K11_HERING	387666	TRUE	2.16644e-08	TRUE	FALSE	TRUE	31.3392
rs17855988	74060495	G	C	-0.115919	0.0190838	0.0551163	finngen_R10_K11_HERING	387666	TRUE	1.246e-09	FALSE	NA	NA	36.8958
rs1844477	56699066	T	C	-0.0679843	0.00846797	0.44423	finngen_R10_K11_HERING	387666	TRUE	9.87473e-16	TRUE	FALSE	FALSE	64.455
rs1874013	84821871	T	G	0.073529	0.00862483	0.382762	finngen_R10_K11_HERING	387666	TRUE	1.52454e-17	TRUE	FALSE	FALSE	72.6798
rs1950209	54300931	G	A	0.0498011	0.00861555	0.601924	finngen_R10_K11_HERING	387666	TRUE	7.45348e-09	TRUE	FALSE	FALSE	33.4125
rs2235642	1534865	T	C	-0.0517134	0.00879059	0.361871	finngen_R10_K11_HERING	387666	TRUE	4.03351e-09	TRUE	FALSE	FALSE	34.6073
rs2277339	56752285	T	G	-0.0809302	0.0126841	0.129705	finngen_R10_K11_HERING	387666	TRUE	1.76574e-10	TRUE	FALSE	FALSE	40.7099
rs2289791	67184614	G	T	-0.0768479	0.0104765	0.210851	finngen_R10_K11_HERING	387666	TRUE	2.21284e-13	TRUE	TRUE	NA	53.8058
rs270196	5142097	C	T	0.0526877	0.00842994	0.464523	finngen_R10_K11_HERING	387666	TRUE	4.10273e-10	TRUE	FALSE	FALSE	39.0632
rs28435129	48608243	A	T	0.0610795	0.0108607	0.180579	finngen_R10_K11_HERING	387666	TRUE	1.86693e-08	TRUE	FALSE	TRUE	31.6281
rs3773263	13622059	C	T	0.0482659	0.00867235	0.379047	finngen_R10_K11_HERING	387666	TRUE	2.61413e-08	TRUE	FALSE	FALSE	30.9745
rs3791679	55869757	A	G	-0.163448	0.0102313	0.226373	finngen_R10_K11_HERING	387666	TRUE	1.89964e-57	TRUE	TRUE	NA	255.209
rs41383946	122079902	C	G	0.058453	0.00855467	0.411811	finngen_R10_K11_HERING	387666	TRUE	8.32288e-12	TRUE	FALSE	TRUE	46.688
rs4140413	32437682	G	T	-0.154135	0.00945544	0.284554	finngen_R10_K11_HERING	387666	TRUE	9.67764e-60	FALSE	NA	NA	265.728
rs4410916	25848843	A	G	0.144944	0.00849261	0.412806	finngen_R10_K11_HERING	387666	TRUE	2.60957e-65	TRUE	FALSE	FALSE	291.283
rs4470588	168830797	A	G	-0.0517028	0.00851496	0.447573	finngen_R10_K11_HERING	387666	TRUE	1.2633e-09	FALSE	NA	NA	36.8689
rs4566595	4904055	C	A	0.0559673	0.00941111	0.718516	finngen_R10_K11_HERING	387666	TRUE	2.73203e-09	TRUE	FALSE	FALSE	35.3659
rs4846567	219577375	G	T	0.117095	0.0091627	0.288737	finngen_R10_K11_HERING	387666	TRUE	2.13355e-37	TRUE	FALSE	FALSE	163.316
rs4955440	49351200	T	C	-0.0567263	0.0103761	0.793935	finngen_R10_K11_HERING	387666	TRUE	4.57676e-08	TRUE	FALSE	FALSE	29.8881
rs56250933	123663539	A	G	-0.0706792	0.00987624	0.241677	finngen_R10_K11_HERING	387666	TRUE	8.27697e-13	FALSE	NA	NA	51.2151
rs56295710	66937771	G	T	-0.0707426	0.0105844	0.204481	finngen_R10_K11_HERING	387666	TRUE	2.33037e-11	FALSE	NA	NA	44.6712
rs573666	50620269	C	T	0.0800401	0.00868581	0.366526	finngen_R10_K11_HERING	387666	TRUE	3.11158e-20	TRUE	FALSE	FALSE	84.9166
rs6123685	57260984	G	A	-0.0761803	0.0098355	0.251471	finngen_R10_K11_HERING	387666	TRUE	9.52495e-15	FALSE	NA	NA	59.9916
rs61889524	32870002	A	G	0.0558856	0.0099422	0.76146	finngen_R10_K11_HERING	387666	TRUE	1.89801e-08	TRUE	FALSE	FALSE	31.596
rs62140561	24787549	G	A	0.0586359	0.00953399	0.25918	finngen_R10_K11_HERING	387666	TRUE	7.73876e-10	TRUE	FALSE	FALSE	37.8247
rs62400363	45509423	A	G	-0.0867643	0.0140375	0.104446	finngen_R10_K11_HERING	387666	TRUE	6.37396e-10	FALSE	NA	NA	38.2033
rs6464237	152524801	T	A	-0.0518669	0.00871597	0.60684	finngen_R10_K11_HERING	387666	TRUE	2.66853e-09	FALSE	NA	NA	35.4117
rs653734	218847270	A	C	-0.0715126	0.00841974	0.466338	finngen_R10_K11_HERING	387666	TRUE	2.006e-17	TRUE	FALSE	FALSE	72.1382
rs6545461	54933423	A	G	0.0481661	0.00873428	0.358392	finngen_R10_K11_HERING	387666	TRUE	3.49565e-08	TRUE	FALSE	FALSE	30.4107
rs6570551	143235673	A	G	-0.0576749	0.00862476	0.401911	finngen_R10_K11_HERING	387666	TRUE	2.27588e-11	TRUE	FALSE	FALSE	44.7175
rs6660484	91707051	A	G	0.0462906	0.00839258	0.488619	finngen_R10_K11_HERING	387666	TRUE	3.47478e-08	TRUE	FALSE	FALSE	30.4223
rs67836234	75764197	A	G	-0.0474149	0.0084337	0.493033	finngen_R10_K11_HERING	387666	TRUE	1.88677e-08	TRUE	FALSE	FALSE	31.6076
rs6841699	173670428	T	C	0.0606662	0.00872163	0.363027	finngen_R10_K11_HERING	387666	TRUE	3.50485e-12	TRUE	FALSE	FALSE	48.3834
rs6884770	65129938	G	T	0.103505	0.00952269	0.725268	finngen_R10_K11_HERING	387666	TRUE	1.6143e-27	TRUE	FALSE	FALSE	118.141
rs73152808	83825437	T	G	0.0663443	0.0112149	0.165073	finngen_R10_K11_HERING	387666	TRUE	3.3041e-09	FALSE	NA	NA	34.9957
rs75100473	25667640	G	A	0.0688195	0.0101564	0.214543	finngen_R10_K11_HERING	387666	TRUE	1.23571e-11	FALSE	NA	NA	45.9136
rs75892127	7276363	T	C	-0.0918076	0.0151212	0.0880347	finngen_R10_K11_HERING	387666	TRUE	1.26761e-09	FALSE	NA	NA	36.8623
rs7620039	52713726	G	A	0.0621315	0.00857194	0.393099	finngen_R10_K11_HERING	387666	TRUE	4.22214e-13	TRUE	FALSE	FALSE	52.5367
rs7621448	55571040	A	G	0.0920801	0.00867691	0.367932	finngen_R10_K11_HERING	387666	TRUE	2.61842e-26	FALSE	NA	NA	112.616
rs7715383	5350524	G	C	0.122562	0.0159681	0.0723425	finngen_R10_K11_HERING	387666	TRUE	1.64867e-14	TRUE	FALSE	TRUE	58.9119
rs7753558	117202308	C	A	-0.0745689	0.00896277	0.682855	finngen_R10_K11_HERING	387666	TRUE	8.80749e-17	FALSE	NA	NA	69.2195
rs7832368	73633293	C	T	-0.0624163	0.00981131	0.24692	finngen_R10_K11_HERING	387666	TRUE	1.99574e-10	TRUE	FALSE	FALSE	40.4706
rs79245819	75208372	G	T	0.171921	0.0267481	0.0233784	finngen_R10_K11_HERING	387666	TRUE	1.29797e-10	FALSE	NA	NA	41.3114
rs7994829	31782151	C	T	0.0471385	0.00840624	0.477756	finngen_R10_K11_HERING	387666	TRUE	2.05198e-08	TRUE	FALSE	FALSE	31.4446
rs8083492	22722751	G	C	-0.0691233	0.0126083	0.13141	finngen_R10_K11_HERING	387666	TRUE	4.19678e-08	TRUE	FALSE	TRUE	30.0562
rs8104241	36408185	T	A	0.0563476	0.0103165	0.206933	finngen_R10_K11_HERING	387666	TRUE	4.71089e-08	TRUE	FALSE	TRUE	29.8321
rs8176645	133273682	A	T	0.0479211	0.00844422	0.541336	finngen_R10_K11_HERING	387666	TRUE	1.38674e-08	FALSE	NA	NA	32.2057
rs9298763	16420176	T	C	-0.0533002	0.00853075	0.418404	finngen_R10_K11_HERING	387666	TRUE	4.15719e-10	FALSE	NA	NA	39.0374
rs9505920	169226942	A	G	0.0513938	0.00880667	0.349582	finngen_R10_K11_HERING	387666	TRUE	5.35391e-09	FALSE	NA	NA	34.0562
Umbilical hernia
SNP	pos.exposure	other_allele.exposure	effect_allele.exposure	beta.exposure	se.exposure	eaf.exposure	exposure	samplesize.exposure	mr_keep.exposure	pval.exposure	Found in GERD GWAS Database	Confirmed SNP Confounders	palindromic	F
rs10841525	20436764	G	A	0.0885863	0.0162427	0.297591	finngen_R10_K11_UMBHER	361821	TRUE	4.92728e-08	FALSE	NA	NA	29.745
rs112503426	32863203	G	A	-0.160397	0.0209535	0.160866	finngen_R10_K11_UMBHER	361821	TRUE	1.93459e-14	FALSE	NA	NA	58.5972
rs11536603	134907837	G	A	0.148416	0.0150508	0.409278	finngen_R10_K11_UMBHER	361821	TRUE	6.1432e-23	FALSE	NA	NA	97.2389
rs13035389	198801387	T	C	-0.0835813	0.0151002	0.431108	finngen_R10_K11_UMBHER	361821	TRUE	3.11029e-08	TRUE	FALSE	FALSE	30.6373
rs1415288	219569203	A	C	0.275885	0.0156274	0.296745	finngen_R10_K11_UMBHER	361821	TRUE	9.49182e-70	TRUE	FALSE	FALSE	311.659
rs17195772	77831406	C	A	0.180303	0.0175676	0.21515	finngen_R10_K11_UMBHER	361821	TRUE	1.03033e-24	TRUE	FALSE	FALSE	105.336
rs17686418	19576027	C	A	-0.124034	0.0190753	0.203846	finngen_R10_K11_UMBHER	361821	TRUE	7.90825e-11	FALSE	NA	NA	42.2801
rs1999756	133767881	A	G	-0.116321	0.0183221	0.219353	finngen_R10_K11_UMBHER	361821	TRUE	2.17182e-10	TRUE	FALSE	FALSE	40.3054
rs235932	27267676	G	A	-0.0977235	0.0158222	0.347284	finngen_R10_K11_UMBHER	361821	TRUE	6.5599e-10	TRUE	FALSE	FALSE	38.1471
rs3791679	55869757	A	G	-0.140294	0.0181191	0.228007	finngen_R10_K11_UMBHER	361821	TRUE	9.71905e-15	TRUE	TRUE	TRUE	59.9518
rs4292694	25873474	T	C	-0.0917495	0.0151412	0.429447	finngen_R10_K11_UMBHER	361821	TRUE	1.36467e-09	TRUE	FALSE	FALSE	36.7185
rs4680338	157076636	C	G	-0.0892556	0.0159565	0.332996	finngen_R10_K11_UMBHER	361821	TRUE	2.22303e-08	TRUE	FALSE	TRUE	31.2891
rs57135973	63228779	G	A	0.208407	0.0273673	0.0719398	finngen_R10_K11_UMBHER	361821	TRUE	2.63318e-14	TRUE	FALSE	FALSE	57.9907
rs6461479	20095591	C	G	0.0848565	0.0153508	0.372426	finngen_R10_K11_UMBHER	361821	TRUE	3.2423e-08	TRUE	FALSE	TRUE	30.5567
rs648006	99656307	A	G	-0.09936	0.0149685	0.462137	finngen_R10_K11_UMBHER	361821	TRUE	3.18098e-11	TRUE	FALSE	FALSE	44.062
rs7080472	94253193	G	T	0.0888955	0.0157742	0.327259	finngen_R10_K11_UMBHER	361821	TRUE	1.74551e-08	FALSE	NA	NA	31.7587
rs78964537	218879830	A	G	0.269284	0.0400829	0.0302114	finngen_R10_K11_UMBHER	361821	TRUE	1.84013e-11	FALSE	NA	NA	45.1336
rs7924571	32328481	C	A	-0.108264	0.0161684	0.31755	finngen_R10_K11_UMBHER	361821	TRUE	2.14166e-11	TRUE	FALSE	FALSE	44.8365
rs79918460	218353722	T	C	0.186143	0.0314093	0.0532142	finngen_R10_K11_UMBHER	361821	TRUE	3.09712e-09	FALSE	NA	NA	35.1216
rs9636364	111234858	G	A	0.123074	0.0150879	0.568426	finngen_R10_K11_UMBHER	361821	TRUE	3.43072e-16	FALSE	NA	NA	66.5384
Hiatus hernia
SNP	pos.exposure	other_allele.exposure	effect_allele.exposure	beta.exposure	se.exposure	eaf.exposure	exposure	samplesize.exposure	mr_keep.exposure	pval.exposure	Found in GERD GWAS Database	Confirmed SNP Confounders	palindromic	F
rs883201	86564339	A	C	0.00182905	0.000392806	0.196808	ukb-b-6514	462933	TRUE	3.2e-06	FALSE	NA	NA	21.6817
rs12023563	210436110	G	A	-0.00187635	0.000344397	0.292631	ukb-b-6514	462934	TRUE	5.1e-08	FALSE	NA	NA	29.683
rs75439645	56048944	G	A	0.00212418	0.000459078	0.133177	ukb-b-6514	462935	TRUE	3.7e-06	FALSE	NA	NA	21.4096
rs10497860	201272705	A	G	0.00157551	0.000314564	0.468363	ukb-b-6514	462936	TRUE	5.5e-07	TRUE	FALSE	FALSE	25.0855
rs35572010	24173455	T	C	-0.0019323	0.000399501	0.189855	ukb-b-6514	462937	TRUE	1.3e-06	FALSE	NA	NA	23.3944
rs809140	132193555	A	G	-0.00257495	0.000546874	0.909975	ukb-b-6514	462938	TRUE	2.5e-06	TRUE	FALSE	FALSE	22.1698
rs182003	95937413	C	A	-0.00166877	0.000315403	0.511211	ukb-b-6514	462939	TRUE	1.2e-07	TRUE	FALSE	FALSE	27.9936
rs6570815	148398066	T	C	-0.00149238	0.000314736	0.543402	ukb-b-6514	462940	TRUE	2.1e-06	TRUE	FALSE	FALSE	22.4835
rs9271657	32592582	T	C	-0.00188219	0.000396534	0.215644	ukb-b-6514	462941	TRUE	2.1e-06	FALSE	NA	NA	22.5302
rs3804123	25576377	C	T	0.00154725	0.000332588	0.327468	ukb-b-6514	462942	TRUE	3.3e-06	TRUE	FALSE	FALSE	21.6424
rs685031	31881731	G	A	0.00185285	0.000319112	0.615971	ukb-b-6514	462943	TRUE	6.4e-09	FALSE	NA	NA	33.7126
rs11103276	137447293	A	G	0.00224919	0.000482715	0.123446	ukb-b-6514	462944	TRUE	3.2e-06	TRUE	FALSE	FALSE	21.7104
rs774344	101127186	G	A	0.00181866	0.000353186	0.26848	ukb-b-6514	462945	TRUE	2.6e-07	TRUE	FALSE	FALSE	26.5152
rs2250218	123230953	T	C	-0.00212107	0.000396025	0.792004	ukb-b-6514	462946	TRUE	8.5e-08	FALSE	NA	NA	28.6855
rs2234580	32457138	A	G	-0.00210911	0.000324783	0.365026	ukb-b-6514	462947	TRUE	8.4e-11	TRUE	FALSE	FALSE	42.1706
rs1516553	39267297	A	G	-0.00289621	0.000623913	0.932532	ukb-b-6514	462948	TRUE	3.5e-06	TRUE	FALSE	FALSE	21.5482
rs12884247	29933073	A	G	0.00158509	0.000328262	0.614382	ukb-b-6514	462949	TRUE	1.4e-06	FALSE	NA	NA	23.3166
rs8057286	69509903	G	A	-0.0034331	0.000713095	0.945175	ukb-b-6514	462950	TRUE	1.5e-06	FALSE	NA	NA	23.178
rs2003476	18806668	T	C	-0.00173889	0.000319464	0.405753	ukb-b-6514	462951	TRUE	5.2e-08	FALSE	NA	NA	29.6277
rs3745780	31839880	G	C	0.00228807	0.000463886	0.12975	ukb-b-6514	462952	TRUE	8.1e-07	TRUE	FALSE	TRUE	24.3284
rs134921	27416643	G	C	-0.00191652	0.000408457	0.194978	ukb-b-6514	462953	TRUE	2.7e-06	FALSE	NA	NA	22.0157
rs9617010	50889886	G	C	0.00152089	0.000319122	0.599125	ukb-b-6514	462954	TRUE	1.9e-06	TRUE	FALSE	TRUE	22.7133
